# Supplementary material for: Sex-specific differences in peripheral blood leukocyte transcriptional response to LPS are enriched for HLA region and X chromosome genes
Source: Sci Rep. 2021 Jan 13;11:1107. doi: 10.1038/s41598-020-80145-z (PMC7806814; doi:10.1038/s41598-020-80145-z)
Supplement: Supplementary file 2 — Supplementary Table S1. [file 41598_2020_80145_MOESM2_ESM.xlsx]

## Sheet: CombinedResults_TreatMainEffect
Supplementary Table S1. Genes differentially expressed in response to
LPS treatment (FDR<0.05).
gene	beta	se	p_value	fdr
GRAMD1A	-1.20339	0.0196837	4.82014e-34	3.6161e-31
CSF3	-4.8611	0.0795705	4.94724e-34	3.6161e-31
CCL19	-4.44893	0.0753822	5.64076e-34	3.6161e-31
IL6	-4.46828	0.0676567	3.9343e-34	3.6161e-31
MAP3K8	-1.4641	0.0259751	7.24494e-34	3.6161e-31
TRIP10	-2.04035	0.0255609	1.2407e-34	3.6161e-31
IL15RA	-1.91352	0.0288622	3.94122e-34	3.6161e-31
EMR1	-1.94658	0.0327564	5.53397e-34	3.6161e-31
SLAMF7	-2.53348	0.0425206	5.81866e-34	3.6161e-31
ABTB2	-2.05336	0.0302903	3.96962e-34	3.6161e-31
SGPP2	-2.13413	0.0332692	3.20733e-34	3.6161e-31
HERC6	-1.2302	0.0210453	6.63215e-34	3.6161e-31
MT2A	-2.49911	0.0372288	2.77895e-34	3.6161e-31
EBI3	-3.07949	0.0430406	2.12813e-34	3.6161e-31
SLC39A8	-1.83137	0.0298305	5.82582e-34	3.6161e-31
IL2RA	-2.3605	0.0285165	1.57195e-34	3.6161e-31
TRAF1	-1.38433	0.0202211	2.58016e-34	3.6161e-31
C1QTNF1	-3.79695	0.0648704	6.9939e-34	3.6161e-31
MFSD2A	-2.29606	0.0381965	4.7154e-34	3.6161e-31
DLL4	-4.04501	0.06776	6.38868e-34	3.6161e-31
ZC3H12A	-1.58611	0.0238155	2.8132e-34	3.6161e-31
SLC43A3	-1.66995	0.0268799	6.4007e-34	3.6161e-31
MMP14	-2.52399	0.0379608	3.40694e-34	3.6161e-31
PLAC8	-1.71977	0.0243507	1.96104e-34	3.6161e-31
DHX58	-1.4649	0.0245466	6.95617e-34	3.6161e-31
SOCS3	-1.69652	0.0285567	7.69732e-34	3.69412e-31
BATF	-1.30941	0.0235064	8.08559e-34	3.73674e-31
NFKBIZ	-1.68849	0.032507	1.34984e-33	3.97056e-31
NFKB2	-1.30971	0.0244219	1.0469e-33	3.97056e-31
SCN1B	-2.47202	0.0451758	9.36585e-34	3.97056e-31
TCFL5	-1.49555	0.0278345	1.03177e-33	3.97056e-31
PTPN1	-0.685316	0.0128234	1.07551e-33	3.97056e-31
TFRC	-1.11094	0.0206071	1.36828e-33	3.97056e-31
WNT5B	-2.76627	0.0486747	1.10979e-33	3.97056e-31
CXCR2	2.51835	0.0420949	1.36688e-33	3.97056e-31
SORL1	1.13535	0.0210686	1.21247e-33	3.97056e-31
NPFFR1	-3.57403	0.0657304	9.42183e-34	3.97056e-31
AGRN	-1.71816	0.0327026	1.34547e-33	3.97056e-31
TNFAIP3	-1.13797	0.0217552	1.27499e-33	3.97056e-31
SLC7A5	-1.39837	0.0243088	1.0508e-33	3.97056e-31
SMG9	-0.961711	0.0180035	1.18077e-33	3.97056e-31
CCL1	-3.58632	0.0679324	1.18419e-33	3.97056e-31
SLC11A2	-1.14058	0.0218251	1.28451e-33	3.97056e-31
NFKBIA	-1.54512	0.0282515	1.40986e-33	3.99822e-31
MT1F	-1.81754	0.0352442	1.50872e-33	4.18352e-31
ITGB8	-3.25725	0.0595404	1.57303e-33	4.21133e-31
CD80	-2.90668	0.0568482	1.58625e-33	4.21133e-31
SERPINB9	-1.06848	0.0201793	1.65578e-33	4.22342e-31
IL12B	-4.28351	0.0849175	1.7262e-33	4.22342e-31
PIM1	-0.98261	0.0164379	1.71052e-33	4.22342e-31
UBE2Z	-0.706934	0.0125542	1.66807e-33	4.22342e-31
CCM2L	-3.04418	0.0619291	2.47435e-33	4.4558e-31
LAMP3	-2.10866	0.0398577	2.17941e-33	4.4558e-31
CD44	-0.866803	0.01771	2.54814e-33	4.4558e-31
VAV1	-0.901513	0.0173218	2.13225e-33	4.4558e-31
WNT5A	-3.32187	0.0613	1.91376e-33	4.4558e-31
AF165138.7	-3.2358	0.0647565	1.87388e-33	4.4558e-31
FCN1	2.82458	0.0556069	2.58741e-33	4.4558e-31
TMEM185B	-0.943026	0.0191309	2.16909e-33	4.4558e-31
DUSP5	-1.60878	0.0304427	2.32902e-33	4.4558e-31
ADORA2A	-1.36811	0.0276214	2.41288e-33	4.4558e-31
CDC42EP2	-1.73975	0.0328264	2.57872e-33	4.4558e-31
SEMA6A	-2.37592	0.0481001	2.07536e-33	4.4558e-31
CLEC10A	4.00466	0.0822096	2.35379e-33	4.4558e-31
SLC7A7	-1.25871	0.0251949	2.24266e-33	4.4558e-31
CASS4	1.13634	0.0229659	2.35148e-33	4.4558e-31
IL36G	-3.50486	0.0661766	2.49923e-33	4.4558e-31
SSTR2	-3.33872	0.0675357	2.28691e-33	4.4558e-31
CCL20	-3.18635	0.063793	2.60678e-33	4.4558e-31
CCL3	-2.89613	0.0567877	2.0606e-33	4.4558e-31
CMTM2	2.91298	0.0596505	2.36569e-33	4.4558e-31
ACSL5	-1.26633	0.0203751	1.95275e-33	4.4558e-31
SLC1A2	-3.32754	0.0684627	2.59766e-33	4.4558e-31
MNDA	2.18028	0.0371932	2.69206e-33	4.5394e-31
CASP5	-3.32544	0.0683912	3.0839e-33	4.73838e-31
FMNL3	-1.06648	0.0219553	2.95254e-33	4.73838e-31
C5AR2	1.53253	0.0263619	3.00244e-33	4.73838e-31
TICAM1	-1.05077	0.021507	3.11885e-33	4.73838e-31
MT1M	-4.09889	0.0857487	3.10785e-33	4.73838e-31
PTGIR	-1.52375	0.0319639	3.05525e-33	4.73838e-31
MYADM	1.09796	0.0225822	2.89108e-33	4.73838e-31
ALOX15B	-2.96135	0.0610836	3.18981e-33	4.73838e-31
IRAK2	-1.91276	0.0388355	3.17315e-33	4.73838e-31
IRG1	-3.96624	0.081753	3.1494e-33	4.73838e-31
PI3	-3.40148	0.0670987	3.23683e-33	4.75166e-31
PLAGL2	-0.943735	0.0196648	3.35866e-33	4.87318e-31
OAS2	-0.95305	0.0203513	3.70909e-33	5.20022e-31
CCL4	-1.91897	0.0389374	3.63662e-33	5.20022e-31
MTF1	-1.18039	0.0249212	3.70651e-33	5.20022e-31
CXCL13	-3.39284	0.073225	3.79962e-33	5.26796e-31
SERPINB7	-3.42515	0.0729301	3.99129e-33	5.43375e-31
C2CD4A	-2.9796	0.0639894	4.00629e-33	5.43375e-31
TXN	-1.34282	0.0263353	4.25742e-33	5.71226e-31
IER5	-0.976712	0.0205885	4.3328e-33	5.75156e-31
ETV3L	-3.18859	0.069977	4.50084e-33	5.91173e-31
TNIP1	-0.918036	0.0184156	4.89457e-33	6.16914e-31
RBP7	3.15703	0.0697777	4.84335e-33	6.16914e-31
APOL3	-0.936045	0.0195568	4.88372e-33	6.16914e-31
SCG3	-2.97319	0.0631532	4.81101e-33	6.16914e-31
PIK3AP1	-1.28213	0.0272667	4.98791e-33	6.22392e-31
PLEKHM3	-1.35435	0.0300809	5.09686e-33	6.24214e-31
FRAT2	1.19766	0.0245187	5.12356e-33	6.24214e-31
SOCS1	-1.99066	0.0410764	5.15259e-33	6.24214e-31
CYP27B1	-2.82611	0.0622682	5.3827e-33	6.4582e-31
CMPK2	-1.98754	0.0420628	5.61273e-33	6.60714e-31
EEPD1	1.48508	0.0284801	5.58968e-33	6.60714e-31
IL27	-2.52512	0.052033	5.84534e-33	6.81665e-31
ZNRF1	-1.00747	0.0226962	5.92499e-33	6.84555e-31
EDN1	-2.95037	0.0631899	6.05827e-33	6.91523e-31
DRAM1	-1.64995	0.0354338	6.09613e-33	6.91523e-31
KCNK5	-1.56115	0.0320691	6.56877e-33	7.26343e-31
FSCN1	-1.97195	0.0413374	6.57771e-33	7.26343e-31
TM9SF4	-0.658418	0.014824	6.50546e-33	7.26343e-31
RNF144B	-1.44071	0.0328745	6.95278e-33	7.35227e-31
LAD1	-2.37439	0.0501222	6.89498e-33	7.35227e-31
NFKB1	-0.812124	0.0182532	6.77896e-33	7.35227e-31
IFI44L	-2.10585	0.046556	6.9515e-33	7.35227e-31
STAB1	3.39528	0.0773944	6.80588e-33	7.35227e-31
RCBTB2	1.07529	0.0234571	7.10066e-33	7.44217e-31
RSAD2	-2.46373	0.0517412	7.19872e-33	7.44217e-31
GCH1	-1.71391	0.0385649	7.23351e-33	7.44217e-31
C2CD4B	-3.37067	0.0773768	7.27637e-33	7.44217e-31
GPR132	-0.754186	0.0165394	7.55805e-33	7.60559e-31
C11orf96	-3.17267	0.0710045	7.52978e-33	7.60559e-31
CAPG	-1.57126	0.0349785	7.69377e-33	7.64048e-31
CD38	-1.06064	0.0223137	7.832e-33	7.64048e-31
BATF3	-2.39702	0.0511677	7.77899e-33	7.64048e-31
JAG1	-1.79291	0.0400957	7.83764e-33	7.64048e-31
IFIT5	-1.10709	0.0252896	8.37859e-33	8.04216e-31
IL1B	-2.55307	0.0583999	8.35699e-33	8.04216e-31
DHRS9	1.9727	0.0396803	8.66453e-33	8.25313e-31
USP18	-1.67196	0.0347777	8.98375e-33	8.27568e-31
MAML2	-0.93431	0.02181	8.78398e-33	8.27568e-31
CDKN1A	-1.59996	0.0343895	8.95739e-33	8.27568e-31
ELOVL7	-2.25805	0.0483391	9.01981e-33	8.27568e-31
SLCO4A1	-1.5429	0.0360556	8.89278e-33	8.27568e-31
SLC19A1	1.25526	0.0272699	9.17139e-33	8.35333e-31
DPEP2	1.04743	0.0243931	9.30155e-33	8.39955e-31
PLK3	-1.03298	0.0242767	9.4914e-33	8.39955e-31
C16orf54	0.687536	0.0155784	9.43794e-33	8.39955e-31
PLD1	-1.26517	0.0295232	9.44443e-33	8.39955e-31
SRC	-1.26085	0.0290556	9.58381e-33	8.42161e-31
CHI3L1	-2.1012	0.0370211	1.01895e-32	8.8912e-31
SLAMF1	-0.818813	0.0193908	1.03701e-32	8.98596e-31
GTF3C6	-0.915304	0.0207149	1.06645e-32	9.08784e-31
FAM124A	-2.74525	0.0577163	1.0779e-32	9.08784e-31
SPATS2L	-1.31458	0.0306833	1.0744e-32	9.08784e-31
MAPK11	-1.38994	0.0322822	1.06734e-32	9.08784e-31
HHLA2	-3.25169	0.0774815	1.11488e-32	9.33653e-31
STAT5A	-0.838176	0.0197001	1.13339e-32	9.42828e-31
CEP63	0.763831	0.0179084	1.16333e-32	9.6133e-31
RASD1	-1.8223	0.0436121	1.17414e-32	9.63875e-31
BCL2L14	-2.99388	0.066217	1.18801e-32	9.68887e-31
C3	-2.78752	0.0668148	1.19579e-32	9.68904e-31
HDGF	-0.738064	0.0169905	1.22096e-32	9.82911e-31
HDAC5	0.858325	0.0188784	1.24133e-32	9.92907e-31
RAB37	0.957307	0.0216134	1.27843e-32	1.0123e-30
RGS1	-1.06322	0.0212375	1.2818e-32	1.0123e-30
FFAR1	-2.47402	0.0598439	1.33424e-32	1.04708e-30
KLHDC7B	-0.865747	0.0208971	1.38406e-32	1.07939e-30
PDK4	2.06412	0.0434009	1.39354e-32	1.08004e-30
RMND5A	0.671038	0.0163769	1.499e-32	1.1546e-30
DUSP10	-0.851055	0.0191034	1.51085e-32	1.15659e-30
ZSWIM4	-0.82938	0.0198336	1.5509e-32	1.17945e-30
MN1	-1.82092	0.0433101	1.55962e-32	1.17945e-30
FRAT1	0.843008	0.0201813	1.57361e-32	1.18286e-30
LMNB1	-0.97307	0.0211864	1.63093e-32	1.21135e-30
CFLAR	-0.795578	0.0195541	1.62291e-32	1.21135e-30
TGFBI	2.04883	0.0471756	1.67025e-32	1.22866e-30
SYNPO2	-2.61839	0.0605852	1.67393e-32	1.22866e-30
RTP4	-1.14506	0.0267679	1.77731e-32	1.26878e-30
ARNTL2	-1.97716	0.0457423	1.77494e-32	1.26878e-30
IMPA2	1.43775	0.031644	1.74314e-32	1.26878e-30
IFNG	-3.58293	0.0886747	1.76948e-32	1.26878e-30
ARID5B	-0.784022	0.0194126	1.77943e-32	1.26878e-30
C8orf56	-2.39143	0.0576262	1.80723e-32	1.28129e-30
MT1G	-3.86655	0.0926512	1.82821e-32	1.2816e-30
RILPL2	-0.832509	0.0190786	1.82308e-32	1.2816e-30
MT1H	-3.78022	0.0889252	1.86004e-32	1.2823e-30
XAF1	-1.46001	0.0362591	1.84821e-32	1.2823e-30
KCNQ1	0.867549	0.0215534	1.85681e-32	1.2823e-30
PTGER4	-0.865186	0.0212102	1.89233e-32	1.28535e-30
LAG3	-1.42868	0.0333313	1.93707e-32	1.28535e-30
CCL13	-3.33185	0.0823956	1.94687e-32	1.28535e-30
LRMP	0.800112	0.019151	1.91779e-32	1.28535e-30
TMEM106A	-0.870531	0.0208053	1.90675e-32	1.28535e-30
DDX60	-0.988446	0.0246435	1.94152e-32	1.28535e-30
ORM1	-2.78786	0.0674476	1.9214e-32	1.28535e-30
UPB1	-1.75168	0.041836	1.89236e-32	1.28535e-30
AIFM2	-0.907403	0.0227325	2.06493e-32	1.35611e-30
TIGD3	1.28584	0.0313184	2.14616e-32	1.40209e-30
CXCL1	-2.12662	0.04988	2.16642e-32	1.40795e-30
ADAM17	-0.776593	0.0195871	2.25257e-32	1.416e-30
FCRL4	-2.31563	0.0530228	2.2232e-32	1.416e-30
ORM2	-2.53277	0.0616801	2.25273e-32	1.416e-30
KIF3B	-0.735643	0.018538	2.22712e-32	1.416e-30
KB-1507C5.2	-2.00339	0.0490717	2.25824e-32	1.416e-30
MLXIPL	2.40058	0.0598861	2.19967e-32	1.416e-30
CXCR1	1.92638	0.0365086	2.23151e-32	1.416e-30
MUCL1	-3.71702	0.0940414	2.34515e-32	1.44865e-30
ANKRD33B	-1.82691	0.0457062	2.34332e-32	1.44865e-30
IGSF3	-2.35636	0.0572259	2.33655e-32	1.44865e-30
GPR137B	-0.992434	0.0232782	2.36646e-32	1.45461e-30
IFT57	-0.881391	0.0221355	2.39915e-32	1.46748e-30
PRKAG2	-0.509145	0.0123779	2.43479e-32	1.48202e-30
MT1E	-2.46811	0.0582055	2.45434e-32	1.48666e-30
FLI1	0.532606	0.0131323	2.47748e-32	1.49343e-30
BTG3	-0.791118	0.0188683	2.56361e-32	1.53792e-30
MTHFD2	-0.989877	0.0223106	2.59569e-32	1.54972e-30
GLIPR1	0.677741	0.01499	2.65027e-32	1.57477e-30
NR1H3	-1.6014	0.0409246	2.77795e-32	1.64281e-30
OAS1	-1.44839	0.0356076	2.81597e-32	1.65744e-30
CPM	-1.47865	0.0380646	2.94866e-32	1.7034e-30
SMG7	-0.544987	0.0138386	2.93764e-32	1.7034e-30
RFTN1	-0.434261	0.010876	2.92968e-32	1.7034e-30
CD1E	2.56445	0.0659575	2.91377e-32	1.7034e-30
GPX3	1.65462	0.039073	2.97781e-32	1.71231e-30
MMP7	-3.02639	0.0750929	2.99583e-32	1.71477e-30
RNF115	-0.840523	0.0207322	3.08344e-32	1.74096e-30
PPP1R15A	-1.09442	0.0264302	3.06636e-32	1.74096e-30
PAK1	0.933011	0.0180602	3.07944e-32	1.74096e-30
KLF3	0.704823	0.0178699	3.23747e-32	1.81969e-30
IL22	-3.35551	0.0850022	3.2786e-32	1.83455e-30
ASGR2	3.08544	0.0801692	3.34241e-32	1.8619e-30
SSBP2	0.723585	0.0179696	3.48792e-32	1.91796e-30
MT1X	-1.7541	0.0457166	3.48483e-32	1.91796e-30
DUSP7	0.486232	0.0124413	3.48916e-32	1.91796e-30
LSS	-0.726627	0.0162048	3.53576e-32	1.93505e-30
CD36	1.91705	0.0475453	3.56471e-32	1.9383e-30
MAP4K4	-0.836618	0.0195112	3.5883e-32	1.9383e-30
PARP12	-0.891152	0.0232727	3.58212e-32	1.9383e-30
IL1A	-2.83514	0.0739873	3.73703e-32	2.00131e-30
SYNJ2	-0.960703	0.0240947	3.73026e-32	2.00131e-30
CCR2	1.23328	0.0300878	3.77151e-32	2.01115e-30
EPHB1	1.48587	0.0362391	3.81679e-32	2.02663e-30
CLIC4	-1.39207	0.0365545	3.86362e-32	2.0428e-30
PSMA6	-0.789905	0.0187596	4.10119e-32	2.15927e-30
RHOV	-2.9988	0.0788431	4.16635e-32	2.18436e-30
MAP3K3	0.644458	0.0170315	4.22245e-32	2.20451e-30
F2RL1	1.13144	0.0280581	4.29839e-32	2.21548e-30
CYBRD1	1.38829	0.0322828	4.30988e-32	2.21548e-30
PTGS2	-1.82865	0.0477089	4.28438e-32	2.21548e-30
P2RX4	-1.00296	0.0253385	4.31449e-32	2.21548e-30
YPEL3	0.877551	0.0221424	4.33592e-32	2.21736e-30
WIPI2	0.333081	0.0088354	4.44871e-32	2.23123e-30
ABHD2	0.821001	0.0208447	4.45244e-32	2.23123e-30
FNDC3B	-1.03233	0.0260355	4.38456e-32	2.23123e-30
ARHGAP12	0.789024	0.0192747	4.4205e-32	2.23123e-30
JARID2	0.575976	0.0152727	4.42524e-32	2.23123e-30
AQP9	-1.11536	0.0233517	4.47519e-32	2.23366e-30
CARD17	-2.13249	0.0545386	4.56484e-32	2.26032e-30
IL6R	0.734557	0.0142892	4.56373e-32	2.26032e-30
MAP1LC3A	-1.12239	0.0287814	4.65545e-32	2.28703e-30
POLA2	-0.428297	0.0109786	4.64984e-32	2.28703e-30
FAM212B	1.47328	0.035253	4.93623e-32	2.41546e-30
CCRL2	-2.00312	0.0502919	4.96383e-32	2.41948e-30
PAPLN	-1.9686	0.0486956	5.03253e-32	2.44342e-30
HAPLN3	-1.04678	0.026039	5.11912e-32	2.44562e-30
EMR3	1.19672	0.031665	5.13868e-32	2.44562e-30
RND1	-1.57851	0.0416441	5.08553e-32	2.44562e-30
WTAP	-0.67641	0.0173954	5.15465e-32	2.44562e-30
ABTB1	1.00711	0.0235318	5.08028e-32	2.44562e-30
RHOB	1.23407	0.0306171	5.13612e-32	2.44562e-30
SLC2A6	-1.39336	0.0358234	5.22036e-32	2.44886e-30
CD300LB	1.31703	0.0332627	5.21354e-32	2.44886e-30
ATG7	-0.876392	0.0229503	5.1915e-32	2.44886e-30
AHRR	1.89862	0.0473875	5.3756e-32	2.50997e-30
N4BP1	-0.706382	0.0173654	5.39087e-32	2.50997e-30
EPSTI1	-1.2758	0.0336669	5.46574e-32	2.53537e-30
STRIP2	-2.0169	0.0543573	5.57646e-32	2.57715e-30
NLRP12	1.93881	0.0494211	5.67929e-32	2.61499e-30
CD83	-1.2368	0.0319136	5.74815e-32	2.63696e-30
FAM211A	1.3496	0.0360337	5.83003e-32	2.6592e-30
OLFM1	2.70249	0.0725352	5.83924e-32	2.6592e-30
RAB21	-0.701549	0.0187418	5.98156e-32	2.70427e-30
ABHD5	1.02639	0.0225486	5.97618e-32	2.70427e-30
SAMSN1	-0.926933	0.0250779	6.08556e-32	2.74136e-30
MPEG1	0.88607	0.0237918	6.19113e-32	2.77888e-30
SEMA4A	-1.08194	0.0260921	6.46221e-32	2.87984e-30
CTDSP2	0.455701	0.0120486	6.45459e-32	2.87984e-30
IDO2	-2.46384	0.0647319	6.53962e-32	2.89276e-30
IL1RN	-1.94733	0.0493737	6.54273e-32	2.89276e-30
IDO1	-2.49308	0.0643917	6.56075e-32	2.89276e-30
BIRC3	-0.783288	0.0197775	6.59334e-32	2.89689e-30
HS3ST3B1	-1.00544	0.0256525	6.79919e-32	2.95229e-30
RELA	-0.740567	0.0185506	6.74376e-32	2.95229e-30
FCER1G	-1.09194	0.0272931	6.80522e-32	2.95229e-30
HOMER3	1.37213	0.0338213	6.81408e-32	2.95229e-30
GZMB	-1.34051	0.0340775	6.99329e-32	3.01946e-30
LIMCH1	-2.46306	0.0676263	7.31572e-32	3.13999e-30
GBP3	-1.20321	0.0308121	7.32278e-32	3.13999e-30
KIAA1199	-2.55828	0.0703163	7.43397e-32	3.17675e-30
SPPL2A	-0.912855	0.0243385	7.58134e-32	3.21721e-30
WFDC5	-2.65676	0.0710037	7.606e-32	3.21721e-30
MX1	-1.19287	0.0309885	7.59365e-32	3.21721e-30
EIF2AK2	-0.920867	0.0253562	7.63509e-32	3.2186e-30
TNFRSF10C	2.07924	0.0509696	7.69416e-32	3.23258e-30
EIF3L	0.522	0.0143156	7.73544e-32	3.23902e-30
THBS1	2.00288	0.0486899	7.86618e-32	3.28275e-30
EAF1	-0.650728	0.0163012	7.96502e-32	3.31292e-30
FCHSD2	-0.531206	0.0146784	8.04665e-32	3.32471e-30
ST6GALNAC2	1.24959	0.027567	8.04567e-32	3.32471e-30
ADAMTS14	-2.01855	0.0558032	8.10408e-32	3.33738e-30
DUSP4	-1.47483	0.0349076	8.20717e-32	3.36872e-30
P2RX7	-1.91893	0.0516185	8.29972e-32	3.39554e-30
NBN	-1.51427	0.0419407	8.33493e-32	3.3988e-30
RNF19B	-0.797446	0.0194286	8.38101e-32	3.40646e-30
RP11-352D3.2	-2.29648	0.0636721	8.46684e-32	3.43017e-30
CXCL2	-2.19558	0.0551244	8.5388e-32	3.44166e-30
MSC	-1.99666	0.05109	8.55037e-32	3.44166e-30
TKT	0.886172	0.0230071	8.70327e-32	3.49194e-30
LIMS1	-0.927068	0.0245549	8.80075e-32	3.51974e-30
BCL2L1	-0.801477	0.0210416	8.91329e-32	3.55336e-30
XPO6	0.610534	0.0162711	8.96772e-32	3.56367e-30
INHBA	-2.8894	0.0797666	9.02864e-32	3.57649e-30
ENPP2	-1.46749	0.0376735	9.08692e-32	3.58818e-30
TREX1	-0.835506	0.0229911	9.37921e-32	3.69192e-30
MCOLN2	-1.21137	0.0324011	9.41424e-32	3.69305e-30
FCGRT	0.994892	0.0266913	9.47089e-32	3.69305e-30
TMEM71	0.77863	0.0217463	9.45578e-32	3.69305e-30
CSF3R	1.36348	0.0306815	9.52354e-32	3.70202e-30
SNAI1	-2.20125	0.058264	9.65106e-32	3.73994e-30
RNASE6	1.51735	0.0345463	9.68142e-32	3.74009e-30
GGT5	-2.9419	0.0769235	9.7902e-32	3.77043e-30
RAB3D	1.07346	0.0261727	9.83484e-32	3.77597e-30
NUAK2	0.641107	0.0179705	9.99455e-32	3.81897e-30
GJB2	-3.07156	0.0832679	1.0008e-31	3.81897e-30
ECE1	-0.673999	0.0177473	1.02598e-31	3.90311e-30
ETS2	-0.895234	0.0203479	1.04243e-31	3.95364e-30
KLF7	0.766834	0.019801	1.04561e-31	3.95366e-30
ARSG	1.01426	0.0275997	1.0956e-31	4.13019e-30
ARHGAP31	-1.16271	0.0313546	1.11735e-31	4.19948e-30
EXOC3L4	-2.75494	0.0778906	1.14148e-31	4.2746e-30
SLC26A9	-2.34876	0.0664168	1.14419e-31	4.2746e-30
KIAA1211	-2.01509	0.0570251	1.15789e-31	4.31287e-30
ITM2B	0.716425	0.0171629	1.17709e-31	4.37136e-30
RALGDS	-0.806282	0.0219529	1.19053e-31	4.39629e-30
C7orf41	0.559046	0.0153196	1.19328e-31	4.39629e-30
ING1	0.452747	0.0113451	1.19438e-31	4.39629e-30
CCL8	-2.93199	0.0791404	1.20188e-31	4.40271e-30
CCNY	0.463651	0.0127675	1.20318e-31	4.40271e-30
CAT	0.674353	0.0158036	1.21313e-31	4.42617e-30
PALLD	1.29528	0.0354303	1.22176e-31	4.44464e-30
CAMKK1	1.00609	0.0266539	1.22597e-31	4.44701e-30
NRG1	3.02847	0.0816179	1.24115e-31	4.48899e-30
SH3PXD2B	-2.24055	0.0637357	1.2556e-31	4.52815e-30
NTN1	-1.88539	0.0496006	1.28925e-31	4.63611e-30
PTPN2	-0.482429	0.0137745	1.33124e-31	4.77332e-30
RNF135	0.684461	0.0172442	1.37285e-31	4.90844e-30
COX17	-0.708896	0.020291	1.38433e-31	4.93535e-30
ATG2A	0.958049	0.0253174	1.39251e-31	4.95035e-30
GPD2	-0.813204	0.0212785	1.42746e-31	5.04585e-30
MUC1	-2.34898	0.0664353	1.42484e-31	5.04585e-30
RAB11FIP1	0.715505	0.016955	1.46549e-31	5.16565e-30
CYP19A1	-2.47608	0.0672775	1.47277e-31	5.17668e-30
CD1D	1.09234	0.0313942	1.47694e-31	5.17676e-30
ID2	-0.527921	0.0136082	1.49131e-31	5.21248e-30
SLC45A4	0.842265	0.0210461	1.50339e-31	5.21335e-30
FAM115C	-0.640944	0.0167827	1.50409e-31	5.21335e-30
FAM174A	0.754011	0.0213633	1.50231e-31	5.21335e-30
MYCL	1.3202	0.0374715	1.53667e-31	5.31153e-30
SNX10	-1.23526	0.0343502	1.5724e-31	5.41999e-30
ZBTB18	0.509374	0.0132939	1.58595e-31	5.45166e-30
TNIP3	-1.66645	0.0481223	1.59333e-31	5.46196e-30
ABCC1	-0.573072	0.0159741	1.60619e-31	5.47625e-30
NEFH	-1.60045	0.0462398	1.60627e-31	5.47625e-30
CST3	1.43759	0.0397366	1.62159e-31	5.51339e-30
IFI6	-1.3734	0.0387493	1.67044e-31	5.66406e-30
ARNT2	-2.73527	0.079092	1.72066e-31	5.81853e-30
MLH1	-0.350433	0.0096816	1.77377e-31	5.98193e-30
NPR1	-2.195	0.0638972	1.81397e-31	6.10101e-30
IL7	-1.41793	0.0410015	1.82721e-31	6.12901e-30
LYNX1	1.58653	0.0434123	1.83789e-31	6.1483e-30
HPN	-2.50188	0.0709185	1.88506e-31	6.28322e-30
PYGL	1.08742	0.0254488	1.88829e-31	6.28322e-30
PLXDC2	1.16904	0.0309934	1.95131e-31	6.47566e-30
CDA	1.7963	0.0419276	2.01967e-31	6.68473e-30
RASSF4	-1.0314	0.0292589	2.02667e-31	6.69016e-30
IFIT1	-1.45312	0.0418301	2.03283e-31	6.69278e-30
ELL2	-0.670931	0.01807	2.09313e-31	6.87318e-30
IGSF6	-1.21101	0.0355842	2.11355e-31	6.92202e-30
CD40	-1.23342	0.0334914	2.19558e-31	7.17183e-30
ICAM1	-1.15364	0.0333157	2.2581e-31	7.35682e-30
GPR162	2.14943	0.0616153	2.29333e-31	7.45211e-30
SLC9A4	-3.00815	0.0831122	2.31974e-31	7.51838e-30
SLC40A1	0.946226	0.0267074	2.33039e-31	7.53332e-30
MAFF	-1.15926	0.0307627	2.34771e-31	7.56971e-30
IL23A	-1.31499	0.0356395	2.3734e-31	7.63281e-30
SOD2	-1.19359	0.0342288	2.38262e-31	7.64275e-30
PPIF	-0.956722	0.0260323	2.47819e-31	7.92894e-30
MFNG	0.491972	0.0146164	2.53801e-31	8.0789e-30
CASP7	-0.708725	0.0190532	2.5326e-31	8.0789e-30
HSDL2	0.66359	0.0191774	2.56552e-31	8.12503e-30
FCER1A	2.26186	0.0603172	2.56452e-31	8.12503e-30
SERPINB1	-0.585142	0.0128924	2.611e-31	8.2481e-30
POU2F2	-0.73221	0.0217966	2.62303e-31	8.26519e-30
CCL18	-2.5388	0.0715923	2.76281e-31	8.68373e-30
LTA4H	0.707263	0.01914	2.78351e-31	8.72042e-30
CDC42EP5	-2.19676	0.0648912	2.78847e-31	8.72042e-30
IRF4	-0.685905	0.0162596	2.82554e-31	8.79231e-30
MYO1B	-1.86594	0.0557853	2.82009e-31	8.79231e-30
TK2	0.600114	0.0167187	2.84415e-31	8.82694e-30
FSD1L	-1.69056	0.0486185	2.85082e-31	8.82694e-30
DNAJA1	-0.674732	0.0191018	2.97347e-31	9.18391e-30
FRY	0.904369	0.0254234	3.01783e-31	9.2979e-30
RBM17	-0.441003	0.0125555	3.02869e-31	9.30836e-30
AK4	-1.89511	0.0552219	3.04575e-31	9.33781e-30
TTL	-0.607405	0.0182834	3.16554e-31	9.68127e-30
SMPDL3A	-1.58813	0.0416694	3.1735e-31	9.6819e-30
IFI44	-1.20882	0.0361704	3.18664e-31	9.69827e-30
CHI3L2	-1.38559	0.0398522	3.22173e-31	9.7812e-30
RGS2	1.2741	0.0356551	3.22982e-31	9.78196e-30
NAV3	-2.61635	0.067668	3.27446e-31	9.89315e-30
TNFRSF18	-1.27037	0.0340724	3.65128e-31	1.09785e-29
LAMB3	-1.59885	0.0436983	3.64708e-31	1.09785e-29
XKR7	-1.74443	0.0509853	3.69607e-31	1.10864e-29
SRPK2	0.555637	0.0168903	3.74811e-31	1.12156e-29
C15orf48	-2.34733	0.0706496	3.81913e-31	1.14007e-29
FAM20C	1.75712	0.0514199	3.85409e-31	1.14503e-29
PMAIP1	-0.808442	0.0202231	3.84839e-31	1.14503e-29
RALBP1	0.535674	0.016315	3.87585e-31	1.14876e-29
TMEM86A	0.832785	0.0243521	3.90007e-31	1.1532e-29
DIRC2	0.754346	0.0227564	3.96028e-31	1.16824e-29
LIMK2	-1.06313	0.0302952	3.99781e-31	1.17653e-29
PTPLAD2	0.654985	0.0198088	4.03917e-31	1.18312e-29
TOMM40L	-0.512957	0.0146473	4.03347e-31	1.18312e-29
NSMAF	-0.603728	0.0173433	4.08927e-31	1.18942e-29
ZNF652	0.580283	0.0173422	4.08172e-31	1.18942e-29
BLM	-0.665462	0.0195171	4.08332e-31	1.18942e-29
TNF	-1.55259	0.045069	4.11427e-31	1.1939e-29
OPRL1	0.9617	0.0280697	4.18137e-31	1.20878e-29
SPRED2	-0.857629	0.0245315	4.18489e-31	1.20878e-29
SH2D3A	-0.714681	0.0216504	4.21498e-31	1.21069e-29
TNFRSF9	-1.63513	0.0452411	4.20905e-31	1.21069e-29
FAM20A	-1.79696	0.0513205	4.22489e-31	1.21069e-29
JDP2	0.991542	0.0259415	4.23032e-31	1.21069e-29
SLC3A2	-0.489226	0.0139018	4.25342e-31	1.21451e-29
TNFAIP6	-2.14942	0.0658492	4.29223e-31	1.2228e-29
CMTR1	-0.561555	0.0169142	4.36462e-31	1.24059e-29
CHMP1B	0.422934	0.0123294	4.38527e-31	1.24362e-29
SEC14L1	0.672305	0.0153998	4.4499e-31	1.25909e-29
DTX3L	-0.787003	0.0236549	4.5206e-31	1.2762e-29
TFEC	-1.34097	0.0411821	4.56394e-31	1.28553e-29
IRF7	-1.06252	0.0327198	4.70077e-31	1.32109e-29
PRKCB	0.445304	0.0119435	4.73121e-31	1.32516e-29
TRPM6	1.69006	0.0503442	4.7365e-31	1.32516e-29
TDRD7	-0.633348	0.0192788	4.77661e-31	1.33339e-29
TRAF3IP2	-0.661049	0.0202634	4.79302e-31	1.33498e-29
SLCO5A1	-1.54386	0.0438904	4.80873e-31	1.33638e-29
CD22	-1.18808	0.0295898	4.88488e-31	1.35452e-29
PIM3	-0.88075	0.0261939	4.90146e-31	1.35611e-29
FAM198B	2.09082	0.0597437	4.96378e-31	1.37031e-29
STK38L	0.605072	0.0162484	5.04059e-31	1.38844e-29
ADTRP	-0.969565	0.0239311	5.09965e-31	1.40162e-29
MR1	-0.559254	0.0152003	5.13082e-31	1.40709e-29
PRAME	-2.13385	0.0660936	5.29415e-31	1.44869e-29
CD82	-0.686976	0.0184405	5.40557e-31	1.47595e-29
RFX5	-0.483831	0.0147916	5.45078e-31	1.48504e-29
RNF141	0.711378	0.0214809	5.57278e-31	1.51168e-29
WLS	1.7653	0.0373269	5.56979e-31	1.51168e-29
CAMK2G	0.523354	0.0162613	5.64133e-31	1.52695e-29
ADD3	0.47608	0.0148078	5.86365e-31	1.58369e-29
FAM57A	-0.818058	0.025105	5.90838e-31	1.5906e-29
ZBTB17	-0.623779	0.0189062	5.92746e-31	1.5906e-29
VPS26B	0.332707	0.00971791	5.92219e-31	1.5906e-29
PTGFRN	1.66903	0.0508251	5.97635e-31	1.60028e-29
TSPAN33	-0.900054	0.0231993	6.08109e-31	1.62484e-29
AGO1	0.409011	0.0127804	6.09765e-31	1.62578e-29
ZDHHC7	0.361899	0.0101374	6.28799e-31	1.67295e-29
OTX1	2.58511	0.0732232	6.3179e-31	1.67734e-29
ZNF385C	-2.11986	0.0664078	6.38331e-31	1.6911e-29
SLC23A2	0.475951	0.0137896	6.52384e-31	1.72467e-29
FAM63A	0.590378	0.0172757	6.71738e-31	1.77208e-29
ZHX2	-0.39576	0.0118658	6.87204e-31	1.80906e-29
DEF8	0.648595	0.0204091	6.92188e-31	1.81834e-29
CNPY3	0.648769	0.0198077	7.03122e-31	1.84318e-29
PELI2	0.897289	0.0241108	7.07459e-31	1.85066e-29
GPR84	-2.35021	0.0725036	7.12972e-31	1.86118e-29
TCF7L2	-1.01795	0.0304324	7.35067e-31	1.91486e-29
CLEC4D	-1.40134	0.0420572	7.71278e-31	2.005e-29
OAS3	-1.62768	0.0432027	7.74745e-31	2.00983e-29
LY6E	-0.912939	0.0262042	7.7891e-31	2.01644e-29
STX10	0.665272	0.0209381	7.87382e-31	2.03415e-29
PHOSPHO1	1.86048	0.0535113	7.89157e-31	2.03453e-29
LRRC4	1.1132	0.030117	8.0522e-31	2.07166e-29
MTMR10	0.515181	0.015924	8.18646e-31	2.10187e-29
GADD45B	-0.899153	0.0279279	8.28144e-31	2.12189e-29
MARK3	-0.429124	0.0124263	8.52496e-31	2.1798e-29
TMEM63B	-0.626228	0.0199449	8.64222e-31	2.20527e-29
HIST1H2AC	1.00887	0.0269956	8.72343e-31	2.22145e-29
HIST1H2BC	0.998537	0.0250312	8.95201e-31	2.27501e-29
NRP2	-1.65288	0.0497739	8.98813e-31	2.27955e-29
ITPK1	0.570489	0.0176328	9.08847e-31	2.29567e-29
JAK3	-0.649593	0.0205864	9.07136e-31	2.29567e-29
GUSB	0.422826	0.0135115	9.19248e-31	2.31725e-29
PPM1M	0.480518	0.0147204	9.2397e-31	2.32446e-29
ZNF516	0.743822	0.0195474	9.50562e-31	2.38654e-29
PLCL2	0.366166	0.0113627	9.61471e-31	2.40908e-29
BMP6	1.67635	0.0500112	9.69253e-31	2.42372e-29
MAP2K4	0.526093	0.0168618	9.71974e-31	2.42566e-29
ALOX5	0.866807	0.0229872	9.87983e-31	2.453e-29
PLSCR1	-1.15852	0.0350578	9.8717e-31	2.453e-29
CRYL1	0.51784	0.0166125	9.88827e-31	2.453e-29
C17orf96	-0.892021	0.0257697	9.93374e-31	2.45452e-29
BLVRA	-0.874837	0.0254357	9.93183e-31	2.45452e-29
ZFPM2	-1.92278	0.0617882	1.02074e-30	2.51714e-29
KLF5	-1.63102	0.050204	1.02866e-30	2.52847e-29
ACHE	-2.12708	0.0638432	1.02938e-30	2.52847e-29
MPPE1	0.831321	0.0256347	1.11368e-30	2.73015e-29
PNPLA1	-1.15961	0.0364551	1.1243e-30	2.75078e-29
TOM1	-0.644633	0.0200607	1.13079e-30	2.76125e-29
SAMD4A	-1.1977	0.0384859	1.14192e-30	2.78299e-29
CKAP4	-0.775923	0.0201015	1.14894e-30	2.79463e-29
ZNF467	1.18982	0.0272195	1.17635e-30	2.85574e-29
CXCL9	-2.94288	0.094438	1.1861e-30	2.86824e-29
TRIM36	-1.52702	0.0484077	1.18469e-30	2.86824e-29
UPP1	-0.694561	0.0212474	1.19134e-30	2.87535e-29
MAFG	-0.545152	0.0167002	1.19843e-30	2.88687e-29
ZNF503	1.88496	0.0611075	1.20505e-30	2.89724e-29
TBC1D16	-0.960419	0.0300129	1.27876e-30	3.06854e-29
PVRL1	-0.841334	0.0250318	1.28253e-30	3.07166e-29
APBB1IP	0.63436	0.015909	1.28568e-30	3.07332e-29
ULK1	0.731193	0.0225424	1.30258e-30	3.10776e-29
SAMD9L	-1.02851	0.0334884	1.30935e-30	3.11794e-29
RGS16	-1.51868	0.0460301	1.32336e-30	3.1453e-29
ITGB5	1.89411	0.0609214	1.32704e-30	3.14806e-29
TANK	-0.736328	0.0230469	1.35629e-30	3.21135e-29
MTHFD1L	-0.850473	0.0243595	1.39723e-30	3.30202e-29
PPA1	-0.825694	0.0243515	1.40457e-30	3.31309e-29
CD52	0.667222	0.0213117	1.42254e-30	3.34914e-29
HAS1	-1.80647	0.0586034	1.45734e-30	3.42462e-29
DOCK5	0.971058	0.0292946	1.49423e-30	3.5047e-29
KCNE3	0.940468	0.0219127	1.49725e-30	3.50519e-29
CA12	-3.29172	0.10774	1.50608e-30	3.51926e-29
SLC37A2	1.1669	0.0360188	1.55707e-30	3.63161e-29
ITPKB	0.418863	0.0133683	1.56005e-30	3.63178e-29
UBE2E1	-0.572003	0.0182426	1.56885e-30	3.64546e-29
ETV3	-0.523922	0.0157038	1.57708e-30	3.65216e-29
CCL24	2.80941	0.0923734	1.58051e-30	3.65216e-29
C10orf10	-1.51211	0.049335	1.57975e-30	3.65216e-29
DOK2	0.592667	0.0171258	1.59443e-30	3.6775e-29
SEMA6B	1.51128	0.0458486	1.61635e-30	3.72118e-29
SLC39A1	-0.512827	0.01602	1.66417e-30	3.82421e-29
TMEM194A	-0.589605	0.017666	1.67644e-30	3.84534e-29
IFIH1	-0.867147	0.0286144	1.69477e-30	3.86615e-29
ANXA11	0.446235	0.014725	1.69481e-30	3.86615e-29
TNIP2	-0.442209	0.0145909	1.69187e-30	3.86615e-29
MCTP1	-1.18535	0.0388027	1.72355e-30	3.92455e-29
HMSD	-1.83964	0.0538634	1.76439e-30	4.01022e-29
ARSB	-0.69191	0.0207355	1.76834e-30	4.01188e-29
DGCR2	0.46487	0.0154021	1.83425e-30	4.15387e-29
SDC4	-1.21636	0.0376114	1.85938e-30	4.20315e-29
NR4A3	-1.09113	0.0287672	1.86371e-30	4.20532e-29
IL12RB2	-1.0708	0.0276049	1.88184e-30	4.23856e-29
SNRK	0.477603	0.015848	1.88959e-30	4.24834e-29
RAP1B	-0.451375	0.0147637	1.94136e-30	4.35688e-29
HAL	1.32739	0.0383384	1.94758e-30	4.363e-29
RAB7L1	-0.399261	0.0123481	1.95863e-30	4.37989e-29
KCNN1	-2.45978	0.080206	1.97082e-30	4.38441e-29
SULF2	1.44415	0.0354723	1.97119e-30	4.38441e-29
TNFRSF4	-1.05519	0.0338472	1.96798e-30	4.38441e-29
SRSF12	-1.34595	0.0447722	1.98362e-30	4.40421e-29
APLP2	0.790902	0.0192798	1.99665e-30	4.42526e-29
CD274	-2.10388	0.0695648	2.00214e-30	4.42955e-29
TMEM170B	1.13231	0.0309849	2.0228e-30	4.46735e-29
ETV5	-1.62125	0.0502132	2.03078e-30	4.46916e-29
PARP3	-0.635676	0.0204558	2.02806e-30	4.46916e-29
FGR	-0.768223	0.0227565	2.05375e-30	4.51174e-29
EDNRB	2.84138	0.092959	2.06671e-30	4.52428e-29
ICAM3	0.631876	0.0197819	2.06445e-30	4.52428e-29
HIVEP1	-0.608431	0.0203024	2.17359e-30	4.74922e-29
MREG	-0.903124	0.0294912	2.17707e-30	4.74922e-29
ZER1	0.434637	0.0143303	2.19123e-30	4.77176e-29
AMICA1	0.80875	0.0248532	2.22025e-30	4.82653e-29
XBP1	-0.567067	0.0153593	2.29166e-30	4.9731e-29
SLC44A2	0.430131	0.0135232	2.33312e-30	5.05427e-29
RABGGTA	-0.504771	0.0169341	2.3471e-30	5.07576e-29
POLR3C	-0.606704	0.0202717	2.39841e-30	5.17775e-29
EGLN1	0.866065	0.0240243	2.40369e-30	5.18019e-29
SOX5	-1.87987	0.0573546	2.42784e-30	5.2232e-29
HMCN1	-2.14122	0.0708813	2.48022e-30	5.31756e-29
P2RX5	-0.974919	0.0299172	2.4794e-30	5.31756e-29
VAC14	-0.586216	0.0194643	2.49336e-30	5.33656e-29
CPVL	1.58169	0.0489987	2.51028e-30	5.36358e-29
IFIT3	-1.32832	0.0436757	2.52941e-30	5.39522e-29
HPCAL1	0.879611	0.0269951	2.5804e-30	5.49459e-29
LAMA3	-3.08216	0.103928	2.59869e-30	5.5241e-29
2020-03-03	-0.746705	0.019852	2.67294e-30	5.67227e-29
ZNF18	0.440431	0.0149045	2.79344e-30	5.91792e-29
LUZP1	-0.544027	0.0175044	2.80313e-30	5.92838e-29
ASGR1	1.77426	0.0589896	2.81794e-30	5.93972e-29
SLC9A8	-0.658526	0.0219017	2.81801e-30	5.93972e-29
ASTL	-1.19136	0.0383885	2.83417e-30	5.9637e-29
PYCARD	0.685926	0.0232351	2.84967e-30	5.98623e-29
PDCD1LG2	-2.29516	0.070433	2.88705e-30	6.05455e-29
LYN	-0.731083	0.021551	2.95604e-30	6.18801e-29
TGFBR2	0.420208	0.0136595	2.9606e-30	6.18801e-29
TNFSF4	-0.882725	0.0299723	2.98943e-30	6.23781e-29
IFI27	-2.52419	0.0808247	3.0398e-30	6.33232e-29
MARVELD1	1.50468	0.0501178	3.04754e-30	6.33788e-29
NFE2L3	-0.799462	0.0270398	3.13136e-30	6.50135e-29
VIMP	-0.410294	0.0136436	3.18094e-30	6.59332e-29
AMPD3	-0.636284	0.0200007	3.19164e-30	6.60452e-29
KCNJ2	-1.85298	0.0629255	3.21783e-30	6.6477e-29
HES4	-2.63141	0.0830981	3.3048e-30	6.81239e-29
SZRD1	-0.417705	0.0130056	3.30847e-30	6.81239e-29
C17orf103	0.696988	0.0219945	3.32394e-30	6.82953e-29
SLC32A1	-1.92921	0.0658514	3.32774e-30	6.82953e-29
CD302	1.25973	0.0429507	3.42504e-30	7.01768e-29
CSF2RB	-0.896215	0.0284398	3.49369e-30	7.14659e-29
OLIG2	-1.5955	0.0486983	3.55037e-30	7.25067e-29
CSTF2T	-0.318588	0.00954738	3.56516e-30	7.26897e-29
CD9	1.33111	0.0409936	3.59187e-30	7.31084e-29
EIF5A	-0.55322	0.0172914	3.59741e-30	7.31084e-29
LBR	0.590378	0.0200867	3.67673e-30	7.45988e-29
UBE4B	0.302107	0.00986558	3.68636e-30	7.46727e-29
CASP4	-0.708111	0.021846	3.71727e-30	7.51767e-29
ZBTB34	0.520472	0.0153966	3.73743e-30	7.54622e-29
CELF1	-0.487608	0.0167421	3.75381e-30	7.56705e-29
GNA15	-0.804347	0.0250637	3.96414e-30	7.9653e-29
ARHGDIB	0.404134	0.0139125	3.96318e-30	7.9653e-29
MARCKS	-1.24743	0.0429735	4.02069e-30	8.06595e-29
MANSC1	1.67992	0.0519208	4.05694e-30	8.1256e-29
FAM13A	0.968178	0.030942	4.07442e-30	8.14752e-29
GRINA	-0.905943	0.0300532	4.10889e-30	8.20332e-29
SFMBT2	-0.521348	0.0169323	4.12592e-30	8.22416e-29
C1orf61	-1.53656	0.0525844	4.13586e-30	8.23082e-29
RELB	-0.679663	0.0234518	4.15671e-30	8.25915e-29
ISLR	-1.98194	0.068502	4.30442e-30	8.53903e-29
CHST2	-0.634799	0.0195798	4.31586e-30	8.54814e-29
MICALL1	-0.382615	0.0130328	4.35917e-30	8.62024e-29
MYO1F	0.664063	0.0182774	4.38758e-30	8.66269e-29
FABP4	3.46471	0.119898	4.41543e-30	8.7039e-29
SUCNR1	-1.22577	0.0411557	4.488e-30	8.81234e-29
MRPS24	-1.34285	0.0465044	4.48373e-30	8.81234e-29
PANX2	0.971954	0.0336627	4.49162e-30	8.81234e-29
AGK	-0.595924	0.018946	4.54565e-30	8.89037e-29
B4GALT5	-0.756952	0.0234059	4.54209e-30	8.89037e-29
LIPA	0.834776	0.0281904	4.62248e-30	9.0265e-29
ARL5B	-0.916125	0.0300334	4.6376e-30	9.02777e-29
ZMYND8	-0.573458	0.0198909	4.63393e-30	9.02777e-29
SH3BP5L	0.409994	0.0142345	4.72656e-30	9.18661e-29
LAP3	-1.18615	0.039618	4.78861e-30	9.29273e-29
S100Z	1.60789	0.0558648	4.79938e-30	9.29917e-29
KIAA0513	0.6518	0.0181739	4.8144e-30	9.31381e-29
CPQ	0.701644	0.0171099	4.84037e-30	9.34955e-29
TBK1	-0.631103	0.0202446	4.84967e-30	9.35305e-29
FFAR2	-1.06865	0.0354377	4.87541e-30	9.38818e-29
ZMIZ2	-0.610224	0.0200843	4.91271e-30	9.44543e-29
RMI2	-1.21592	0.0367688	4.93817e-30	9.47977e-29
TPCN1	0.571514	0.01887	4.94899e-30	9.48594e-29
ADCK3	0.4156	0.0142919	4.99703e-30	9.56333e-29
RDX	-0.70396	0.0235418	5.02154e-30	9.59552e-29
IFITM1	-0.769522	0.0243018	5.05685e-30	9.61881e-29
PAG1	-0.598412	0.0205971	5.05194e-30	9.61881e-29
ZFYVE26	-0.55233	0.0179753	5.05061e-30	9.61881e-29
GDE1	0.456209	0.0134921	5.11617e-30	9.7108e-29
NUP62	-0.467843	0.0163052	5.12078e-30	9.7108e-29
ZNF746	0.488851	0.0170419	5.14943e-30	9.75032e-29
VIPR1	0.86411	0.0216256	5.16036e-30	9.75621e-29
ACVRL1	-1.61053	0.0562137	5.28375e-30	9.97046e-29
PFKFB3	-0.92244	0.0301901	5.28966e-30	9.97046e-29
SLC41A2	-1.36233	0.0429752	5.3047e-30	9.98372e-29
TM6SF1	0.736911	0.0240893	5.4711e-30	1.02814e-28
ZC3H7A	-0.395675	0.0138347	5.48185e-30	1.02861e-28
POFUT1	-0.372164	0.0126337	5.51117e-30	1.03256e-28
AGTPBP1	0.569287	0.0187846	5.58787e-30	1.04379e-28
ISG15	-1.1642	0.0406941	5.58676e-30	1.04379e-28
NDFIP2	-1.02463	0.0324298	5.60645e-30	1.0457e-28
CCL22	-1.3391	0.0428919	5.71752e-30	1.06482e-28
TRIM25	-0.633253	0.0222095	5.84808e-30	1.08752e-28
SAMD14	-1.51392	0.0531459	5.96431e-30	1.10748e-28
ST14	1.07379	0.0329838	6.07848e-30	1.127e-28
FBXO6	-1.0321	0.0342492	6.12348e-30	1.13366e-28
SPHK1	-1.13261	0.0387688	6.21815e-30	1.14948e-28
HS3ST1	1.46805	0.0515147	6.32976e-30	1.16838e-28
ARHGAP26	0.525925	0.0160803	6.43989e-30	1.18696e-28
PNRC1	-0.713686	0.0214217	6.47308e-30	1.19131e-28
PVR	-0.948179	0.0305848	6.58224e-30	1.20962e-28
CR1	0.853688	0.0274496	6.70211e-30	1.22984e-28
NFE2	1.30192	0.0379907	6.73593e-30	1.23423e-28
VWF	2.03791	0.0681275	6.7594e-30	1.23671e-28
PTK2B	-0.428265	0.0137864	6.79459e-30	1.24133e-28
C6orf222	-2.08488	0.0737077	6.93223e-30	1.26463e-28
EPS8	1.37392	0.0485779	6.94736e-30	1.26553e-28
ARHGAP25	0.367516	0.0100343	6.98944e-30	1.27134e-28
CRTAP	0.486722	0.0155325	7.01176e-30	1.2717e-28
MAPK3	0.626654	0.0202625	7.00928e-30	1.2717e-28
SOCS2	-0.920659	0.0310318	7.03057e-30	1.27255e-28
MSR1	1.92024	0.0609565	7.03686e-30	1.27255e-28
WNT7A	0.786299	0.0265184	7.05262e-30	1.27355e-28
MSRB2	0.803242	0.0232003	7.09564e-30	1.27578e-28
NFE2L2	-0.541473	0.0181829	7.09279e-30	1.27578e-28
TFPI2	-2.31067	0.0708374	7.09495e-30	1.27578e-28
CCR7	-0.692533	0.0166874	7.20164e-30	1.29298e-28
RGMA	1.78298	0.0632026	7.33912e-30	1.31577e-28
TIFA	-1.23821	0.0438642	7.4365e-30	1.33132e-28
CCL23	-1.80891	0.0615041	7.47605e-30	1.33648e-28
RHEBL1	-0.88332	0.0313462	7.51508e-30	1.34034e-28
VILL	-0.631209	0.0224001	7.51916e-30	1.34034e-28
ATF3	-1.52458	0.0510069	7.78682e-30	1.38608e-28
DNAAF1	-2.84852	0.0985222	7.89311e-30	1.40161e-28
CSF2	-2.25951	0.0803674	7.89656e-30	1.40161e-28
NECAB2	2.11733	0.0698947	8.01049e-30	1.41981e-28
GBP1	-1.49355	0.0531691	8.04509e-30	1.42273e-28
FCGR3B	1.13166	0.0311211	8.04977e-30	1.42273e-28
TSHZ3	0.758798	0.0229242	8.15e-30	1.43841e-28
CYP4F3	1.57581	0.0535065	8.25727e-30	1.45323e-28
IER5L	1.15498	0.0411637	8.24728e-30	1.45323e-28
CREB5	1.37331	0.0373106	8.33888e-30	1.46553e-28
CAMK1G	-2.59394	0.086969	8.41905e-30	1.47754e-28
GPC5	-1.77578	0.063354	8.43214e-30	1.47776e-28
PACS1	0.409878	0.0146296	8.51399e-30	1.48852e-28
SNX30	0.471856	0.0157037	8.51739e-30	1.48852e-28
HADHA	0.315325	0.0110006	8.55222e-30	1.49251e-28
RAB12	-0.64392	0.0206858	8.60763e-30	1.50008e-28
UBXN11	0.928374	0.0319787	8.70676e-30	1.51524e-28
TRPM2	-1.14456	0.0389014	8.84133e-30	1.53652e-28
TPST2	0.432903	0.0140238	8.89429e-30	1.54357e-28
LRG1	0.901254	0.0254441	9.01421e-30	1.56221e-28
DKFZP761J1410	0.916888	0.0256047	9.05669e-30	1.5674e-28
FAM53C	0.515455	0.0156552	9.12977e-30	1.57786e-28
ABCA1	-1.43385	0.0444563	9.15417e-30	1.57989e-28
FPR3	1.85891	0.0640089	9.20509e-30	1.58648e-28
C19orf59	-1.16547	0.0373232	9.47651e-30	1.63101e-28
HCK	-0.643257	0.0202684	9.49116e-30	1.63128e-28
KLF2	0.662065	0.0221868	9.55781e-30	1.64047e-28
LAMTOR4	0.619958	0.0222489	9.58602e-30	1.64305e-28
PDE4B	-0.549817	0.0172988	9.80526e-30	1.67833e-28
PHC2	0.842519	0.0228513	1.01722e-29	1.73874e-28
DPP3	-0.496443	0.0178754	1.03076e-29	1.75948e-28
PSMA3	-0.451376	0.0153985	1.0457e-29	1.78255e-28
EZH2	-0.64901	0.0226599	1.07116e-29	1.82345e-28
PLCB2	0.80155	0.0282424	1.1203e-29	1.90451e-28
IKBKE	-0.53727	0.0192249	1.14213e-29	1.93898e-28
CCDC28A	0.512378	0.0178889	1.1688e-29	1.98155e-28
NFIC	0.432441	0.0156747	1.19315e-29	2.0201e-28
SEMA6C	0.679437	0.0239904	1.22022e-29	2.06313e-28
ARHGAP21	0.587651	0.0208309	1.27098e-29	2.14605e-28
C10orf54	0.734047	0.0195541	1.28342e-29	2.16413e-28
SSTR3	-1.01293	0.0293235	1.28646e-29	2.16632e-28
NAV1	-0.892343	0.0313564	1.28888e-29	2.16748e-28
BTBD19	-1.18246	0.0430261	1.29941e-29	2.18225e-28
C9orf91	-0.698761	0.0254304	1.30476e-29	2.18827e-28
HEBP2	0.37872	0.0119095	1.30704e-29	2.18916e-28
DNAJB9	-0.637152	0.0225074	1.33265e-29	2.22906e-28
FUCA1	1.19657	0.0406716	1.34174e-29	2.24127e-28
SMAP2	0.411836	0.0131391	1.35915e-29	2.26731e-28
ZNF267	-0.687812	0.0240475	1.38366e-29	2.30204e-28
FOXN3	0.39944	0.0145363	1.38246e-29	2.30204e-28
FAM60A	-0.403845	0.0147424	1.39666e-29	2.32057e-28
TRIM8	0.390827	0.0142768	1.4178e-29	2.34944e-28
NECAP1	-0.570379	0.0175362	1.41649e-29	2.34944e-28
FOS	1.25698	0.038009	1.42288e-29	2.35474e-28
NFKBIE	-0.678635	0.0245411	1.45499e-29	2.39979e-28
SIAH2	-0.54917	0.0191077	1.45566e-29	2.39979e-28
DNAJC4	0.523158	0.0191334	1.45587e-29	2.39979e-28
BCL2A1	-0.917435	0.0310918	1.50219e-29	2.47286e-28
COL23A1	1.99697	0.0708715	1.52549e-29	2.50792e-28
AP1M2	2.05003	0.0676897	1.53442e-29	2.51928e-28
TRIM22	-0.649982	0.0238303	1.53835e-29	2.52241e-28
FURIN	-0.549947	0.0201746	1.5589e-29	2.55274e-28
SERPINA1	-0.927407	0.0308622	1.56178e-29	2.55412e-28
SYNPO	-1.01781	0.0325915	1.56475e-29	2.55563e-28
KIF13A	0.789959	0.023476	1.5942e-29	2.60032e-28
PLEK	-0.787363	0.0253167	1.60898e-29	2.621e-28
CTDSPL	-0.951262	0.0346412	1.6125e-29	2.62331e-28
ATP6V1H	-0.343998	0.0122142	1.62004e-29	2.63214e-28
IKZF4	-0.608652	0.0204995	1.64566e-29	2.6703e-28
LRP8	-0.70531	0.0255897	1.71065e-29	2.77214e-28
ZNF592	0.34921	0.0124525	1.75428e-29	2.83916e-28
PINK1	0.650204	0.0232779	1.76659e-29	2.85538e-28
PARP11	-0.448255	0.0160359	1.78759e-29	2.88559e-28
OLIG1	-1.09545	0.0355896	1.79011e-29	2.88591e-28
TOPORS	0.423424	0.0142021	1.79909e-29	2.89665e-28
CBFA2T3	0.714396	0.0238559	1.80333e-29	2.89973e-28
P2RX2	-1.94198	0.0717341	1.82139e-29	2.925e-28
CDH1	-1.57313	0.057939	1.84312e-29	2.95609e-28
OASL	-0.794965	0.0267011	1.86319e-29	2.98353e-28
CLEC4E	-0.99746	0.0325884	1.8682e-29	2.98353e-28
CTSL	-1.58081	0.0555514	1.86671e-29	2.98353e-28
CYP1A1	2.14846	0.0760457	1.86979e-29	2.98353e-28
VCAN	1.83102	0.062964	1.87763e-29	2.99222e-28
PKP4	0.596611	0.0215825	1.91939e-29	3.05487e-28
UNC119	-0.62342	0.01914	1.93249e-29	3.0718e-28
RNF122	0.507726	0.0172507	1.9362e-29	3.07378e-28
STOM	-0.717243	0.0245011	1.97171e-29	3.12617e-28
PDGFRL	-2.02018	0.0727547	1.97965e-29	3.13081e-28
MT1A	-2.10153	0.0779089	1.97719e-29	3.13081e-28
NFKBIB	-0.459689	0.0165736	1.98721e-29	3.13879e-28
NPL	0.797623	0.026132	2.01264e-29	3.17092e-28
CDK2	-0.297088	0.0107556	2.01026e-29	3.17092e-28
TBC1D22B	-0.270601	0.0100251	2.03152e-29	3.19663e-28
FAM120A	0.29836	0.0110803	2.05736e-29	3.23321e-28
ZNF366	-1.39337	0.0471878	2.07643e-29	3.25908e-28
CYP7B1	-1.64988	0.0585072	2.08278e-29	3.26494e-28
RAB3C	-1.45759	0.0532077	2.09332e-29	3.27734e-28
RHOH	-0.467752	0.0163222	2.16971e-29	3.39268e-28
PPP1R12B	0.728741	0.0256644	2.20419e-29	3.44229e-28
ZNF217	0.440797	0.0164247	2.22059e-29	3.46357e-28
OXER1	1.25444	0.0459072	2.27093e-29	3.53767e-28
DBP	0.537652	0.0195777	2.27579e-29	3.54081e-28
TMCC1	0.551372	0.0162495	2.28955e-29	3.55249e-28
ATP13A3	-0.848464	0.0302085	2.29184e-29	3.55249e-28
KIAA0232	0.505051	0.0181983	2.28998e-29	3.55249e-28
PDGFA	-1.61169	0.0562178	2.3194e-29	3.59076e-28
SP110	-0.515305	0.0176219	2.34136e-29	3.62027e-28
BTN2A2	-0.562345	0.0202707	2.35804e-29	3.64153e-28
RCSD1	0.352078	0.0111472	2.37664e-29	3.66573e-28
TMEM150C	-2.00766	0.0750438	2.38677e-29	3.67681e-28
CSRNP1	-0.667832	0.0215552	2.43835e-29	3.75164e-28
ARL8B	-0.523983	0.0186047	2.47826e-29	3.79432e-28
AGO4	0.50588	0.0170897	2.46955e-29	3.79432e-28
AK5	1.1447	0.0324743	2.47292e-29	3.79432e-28
CD101	1.42758	0.0478129	2.47592e-29	3.79432e-28
ATOX1	-0.64443	0.023984	2.52068e-29	3.85454e-28
STEAP3	-1.57612	0.0568155	2.54186e-29	3.88217e-28
MBOAT2	0.796992	0.0289872	2.62224e-29	4.00003e-28
ZC3H12C	-1.45978	0.0482662	2.63342e-29	4.01219e-28
INPP4A	0.340443	0.0121272	2.66962e-29	4.06238e-28
NCOA7	-0.596094	0.0224053	2.71313e-29	4.11854e-28
SMCO4	-1.31674	0.0454153	2.71186e-29	4.11854e-28
RPGRIP1	1.57086	0.0590555	2.72567e-29	4.13255e-28
PTP4A3	-0.771783	0.024444	2.7303e-29	4.13456e-28
MGLL	-1.23401	0.0461546	2.75512e-29	4.16708e-28
ACOX1	0.488782	0.0162365	2.78988e-29	4.20945e-28
AIF1	0.896307	0.0337291	2.78814e-29	4.20945e-28
IL24	0.551737	0.0192728	2.83074e-29	4.26594e-28
HGSNAT	0.345195	0.0124776	2.8608e-29	4.30604e-28
AP1S3	-0.943427	0.0347841	2.90677e-29	4.36996e-28
DDX21	-0.562728	0.0195836	3.02393e-29	4.54062e-28
TRAF3	-0.373382	0.0136226	3.07713e-29	4.61496e-28
C5orf15	-0.512598	0.0183118	3.10447e-29	4.65037e-28
INPP5D	0.386032	0.0140232	3.12085e-29	4.6693e-28
CELF2	0.32955	0.0124642	3.13628e-29	4.68677e-28
CDKN1B	0.339389	0.0121556	3.17044e-29	4.73214e-28
EPOR	0.615696	0.0228885	3.20573e-29	4.77911e-28
MMP1	-2.88769	0.10634	3.26414e-29	4.86037e-28
CNTNAP3	2.07221	0.0769569	3.29599e-29	4.90196e-28
TRAF2	-0.43713	0.0163743	3.32205e-29	4.93483e-28
PLEKHG2	-0.488017	0.018416	3.366e-29	4.99416e-28
MAML3	0.658573	0.0220469	3.44887e-29	5.11104e-28
AAGAB	-0.299341	0.0110074	3.47018e-29	5.13652e-28
IL10	-1.45473	0.0529977	3.51649e-29	5.19891e-28
PTRF	-1.57056	0.0597403	3.58312e-29	5.29114e-28
ARRDC3	0.725874	0.0266714	3.6028e-29	5.31392e-28
SLC1A3	-2.00632	0.0746952	3.65134e-29	5.37915e-28
GJA4	-1.90751	0.0721715	3.66755e-29	5.39666e-28
PRKACA	0.415277	0.0136782	3.71271e-29	5.45667e-28
FN1	2.70031	0.0988905	3.87363e-29	5.68649e-28
RAB4A	0.389283	0.014632	3.898e-29	5.71553e-28
MOV10	-0.55276	0.0211067	3.92283e-29	5.7452e-28
NEXN	-1.03199	0.0390467	3.94105e-29	5.76511e-28
MOB3C	-0.432879	0.0165386	3.97638e-29	5.80998e-28
NCS1	-1.83151	0.0700188	4.03572e-29	5.88291e-28
HRH1	-1.25953	0.0465972	4.03556e-29	5.88291e-28
CDC25B	0.424718	0.0139203	4.05511e-29	5.90428e-28
PFKP	-0.656118	0.0236837	4.07527e-29	5.92672e-28
TNFAIP2	-1.00184	0.0370989	4.125e-29	5.99205e-28
PLA1A	-1.71475	0.0654135	4.14476e-29	6.01376e-28
HHEX	0.607852	0.0199538	4.17165e-29	6.04574e-28
ADPRH	-0.626347	0.0211107	4.19274e-29	6.06926e-28
CD1B	1.88002	0.072003	4.21164e-29	6.08955e-28
C3AR1	-1.21359	0.0281306	4.22259e-29	6.09833e-28
CXCL3	-2.19825	0.077439	4.22764e-29	6.09856e-28
CSF1R	1.61294	0.0617596	4.39072e-29	6.32649e-28
RAB10	-0.434866	0.0146283	4.39768e-29	6.32921e-28
FAIM3	0.539931	0.0168482	4.61625e-29	6.63613e-28
IL4R	-0.392077	0.0150855	4.6992e-29	6.74759e-28
IER3	-0.923589	0.0323782	4.74669e-29	6.80795e-28
MYBPH	-1.75166	0.0675583	4.97598e-29	7.12862e-28
JAK2	-0.652884	0.0251828	4.98664e-29	7.1357e-28
C12orf61	-1.48913	0.0554111	5.05316e-29	7.2226e-28
TMX4	0.553208	0.0198297	5.06347e-29	7.22906e-28
TMEM132A	-1.52416	0.0553159	5.12106e-29	7.30292e-28
FICD	-0.414524	0.0160093	5.14149e-29	7.32369e-28
ACTN1	0.595882	0.0227239	5.20395e-29	7.40421e-28
TMCC3	0.75827	0.0285681	5.23883e-29	7.43687e-28
RPL4	0.451439	0.0174482	5.23537e-29	7.43687e-28
ADAMDEC1	-1.48391	0.0537593	5.2777e-29	7.48353e-28
C1orf162	0.566973	0.0214272	5.3223e-29	7.53822e-28
AKT1	0.392133	0.015168	5.33588e-29	7.54887e-28
VENTX	1.2672	0.0447791	5.46687e-29	7.72544e-28
HSPBAP1	0.436513	0.0167463	5.61442e-29	7.92496e-28
CTNNBIP1	0.429605	0.0163066	5.62536e-29	7.93144e-28
KCNS1	-1.86995	0.0659476	5.76385e-29	8.11753e-28
IFI35	-0.882643	0.0342599	5.79959e-29	8.15866e-28
IGF1R	0.454102	0.0176355	5.87532e-29	8.25588e-28
MCM10	-1.5372	0.0597425	5.97991e-29	8.3934e-28
CAMK1	0.961407	0.0303862	6.04873e-29	8.48045e-28
SP100	-0.369763	0.0142664	6.15375e-29	8.61801e-28
KARS	-0.441354	0.0154332	6.22796e-29	8.71217e-28
PABPC4	0.272976	0.0101794	6.26578e-29	8.75525e-28
RGS14	0.494626	0.0182126	6.3268e-29	8.83062e-28
A2M	1.86505	0.0702466	6.34201e-29	8.8326e-28
SEMA7A	-0.728335	0.0228294	6.34237e-29	8.8326e-28
TUBA4A	0.500449	0.0187366	6.38002e-29	8.87513e-28
GNG8	-1.2008	0.0467969	6.39053e-29	8.87984e-28
PDYN	-1.75246	0.0683453	6.50396e-29	9.00823e-28
SEMA4C	0.462232	0.01714	6.49258e-29	9.00823e-28
CRISPLD2	1.26472	0.0314279	6.51902e-29	9.00823e-28
GZF1	0.337419	0.0131598	6.51057e-29	9.00823e-28
RNF44	0.382223	0.014623	6.51256e-29	9.00823e-28
IL4I1	-1.6074	0.0626072	6.73989e-29	9.30314e-28
CST6	2.04835	0.078157	6.77226e-29	9.33748e-28
MSANTD3	-0.56842	0.0222223	6.90022e-29	9.50341e-28
MMP25	1.03308	0.0376568	7.09637e-29	9.76279e-28
CCDC65	0.739418	0.0261589	7.11658e-29	9.77981e-28
MAP2K3	-0.411889	0.015002	7.19013e-29	9.87002e-28
PRLR	-1.27836	0.0454208	7.25696e-29	9.95081e-28
MAD2L2	-0.384417	0.0150613	7.27353e-29	9.96259e-28
EIF5	-0.298977	0.0117169	7.3206e-29	1.00051e-27
GNG2	-0.562821	0.0208824	7.31558e-29	1.00051e-27
PKIB	1.79105	0.0633051	7.35327e-29	1.00387e-27
PSEN2	-0.546148	0.0202978	7.36144e-29	1.00389e-27
MS4A6A	1.12916	0.0413976	7.57271e-29	1.03157e-27
KLHL6	-0.393283	0.0142911	7.58738e-29	1.03245e-27
SEC24A	-0.567451	0.0215865	7.64843e-29	1.03962e-27
RP11-366L20.2	-1.75531	0.0689178	7.65915e-29	1.03994e-27
TMEM165	-0.480386	0.0183796	7.72698e-29	1.04801e-27
TK1	-0.802789	0.0305817	7.77358e-29	1.05319e-27
DLG4	0.563986	0.020634	7.78209e-29	1.0532e-27
CCDC149	0.941999	0.0354835	7.98413e-29	1.07937e-27
IL15	-0.725193	0.0264994	8.12711e-29	1.09751e-27
SLPI	-1.70407	0.0602189	8.18445e-29	1.10355e-27
HOMER2	0.788664	0.0310498	8.18951e-29	1.10355e-27
RNF103	0.448725	0.0164351	8.25316e-29	1.11093e-27
TBC1D30	-0.660455	0.0246216	8.3993e-29	1.12938e-27
FMNL2	-1.06315	0.0409072	8.42234e-29	1.13126e-27
SLC9A3R1	0.440854	0.0162923	8.58216e-29	1.15149e-27
PLXDC1	1.08688	0.036559	8.65798e-29	1.15963e-27
NUP214	0.321826	0.0126993	8.66146e-29	1.15963e-27
KCNAB2	0.334408	0.0126786	8.67968e-29	1.16083e-27
DOPEY2	0.414537	0.0147901	8.7497e-29	1.16894e-27
PANX1	-0.547321	0.0196761	8.76593e-29	1.16985e-27
KIAA0247	-0.502583	0.0176706	8.9093e-29	1.18772e-27
COL1A2	-2.39577	0.0849509	8.99742e-29	1.19818e-27
STEAP1B	-1.6639	0.0657882	9.09612e-29	1.21004e-27
SRGAP1	-1.29091	0.04793	9.18465e-29	1.22051e-27
BCL3	-0.667481	0.0239488	9.19925e-29	1.22115e-27
RAPGEF3	-1.04049	0.040713	9.24956e-29	1.22653e-27
ADAR	-0.406503	0.0160877	9.30965e-29	1.23318e-27
HCLS1	0.312181	0.0117916	9.38768e-29	1.2422e-27
NCR3LG1	-1.3317	0.0528173	9.82048e-29	1.29809e-27
GGH	-0.803939	0.0294963	1.00229e-28	1.32345e-27
SLC6A12	-1.13206	0.0410829	1.02242e-28	1.3486e-27
ACVR1B	-0.492079	0.017057	1.02738e-28	1.35371e-27
ACP2	-0.857124	0.0337623	1.07532e-28	1.4139e-27
PSMA5	-0.402201	0.0156261	1.0744e-28	1.4139e-27
COPG1	-0.217028	0.00803345	1.08491e-28	1.425e-27
VEGFC	-1.9637	0.0773198	1.08662e-28	1.42574e-27
DOCK4	-0.82057	0.0317711	1.09e-28	1.42867e-27
DUSP2	-0.557336	0.0208896	1.11204e-28	1.45535e-27
FSD1	-1.06818	0.0421405	1.11268e-28	1.45535e-27
CTD-3088G3.8	-1.3254	0.0517682	1.13989e-28	1.48938e-27
NRAS	-0.474308	0.0170603	1.1483e-28	1.49879e-27
BAALC	-1.4507	0.0548292	1.15793e-28	1.50979e-27
NR1D1	-0.529463	0.0187837	1.16697e-28	1.51999e-27
RAB13	-0.938901	0.0347991	1.17521e-28	1.52912e-27
PSME2	-0.850165	0.0336452	1.17688e-28	1.5297e-27
VMP1	0.60521	0.0184829	1.18903e-28	1.5423e-27
CYSTM1	-0.642222	0.0232591	1.18905e-28	1.5423e-27
ESPL1	-1.0192	0.0403733	1.20629e-28	1.56305e-27
CSTF3	-0.360595	0.0144242	1.21382e-28	1.57117e-27
EMP2	2.17049	0.0814701	1.2204e-28	1.57805e-27
MME	1.47301	0.0495843	1.22905e-28	1.58759e-27
XCR1	1.44513	0.0578595	1.24176e-28	1.60069e-27
HAVCR2	-0.755999	0.0267336	1.24073e-28	1.60069e-27
BLZF1	-0.398987	0.014652	1.2593e-28	1.62163e-27
NUB1	-0.417684	0.0167337	1.26159e-28	1.62289e-27
ST8SIA4	0.660685	0.0210038	1.26748e-28	1.6288e-27
GTPBP4	-0.322307	0.0107592	1.2772e-28	1.6396e-27
DFNA5	-1.49364	0.0550607	1.30109e-28	1.66855e-27
YARS	-0.30176	0.0113525	1.30331e-28	1.66968e-27
FLVCR2	-0.871899	0.0349832	1.30984e-28	1.67632e-27
COL13A1	-1.83835	0.0689303	1.31139e-28	1.67659e-27
MRPL52	-0.454945	0.0173364	1.31502e-28	1.67951e-27
ASRGL1	0.797075	0.0302462	1.32133e-28	1.68584e-27
C22orf42	-1.9657	0.0789492	1.34332e-28	1.71215e-27
URGCP	-0.308952	0.0115002	1.36979e-28	1.74411e-27
PLGRKT	-0.50931	0.0200663	1.39462e-28	1.77391e-27
FLOT1	-0.574407	0.0161153	1.40105e-28	1.78027e-27
DNMBP	0.490136	0.0169395	1.42817e-28	1.81289e-27
AHCTF1	0.490285	0.0189728	1.48177e-28	1.87902e-27
MET	-2.02527	0.0766277	1.4941e-28	1.89273e-27
JUN	-0.598249	0.0209968	1.51048e-28	1.91154e-27
DAAM2	2.48333	0.0976433	1.53205e-28	1.93687e-27
MAP4	-0.333261	0.0119234	1.54908e-28	1.95642e-27
COLEC12	2.40657	0.0928657	1.5672e-28	1.9773e-27
CCR3	1.17825	0.035049	1.57712e-28	1.9878e-27
CD46	0.570435	0.0206933	1.58152e-28	1.99134e-27
WDFY1	-0.42325	0.0169889	1.59243e-28	2.00306e-27
FGFBP2	1.07031	0.0310676	1.6159e-28	2.03053e-27
NOL3	-1.25588	0.0508406	1.63965e-28	2.05831e-27
LPAR6	0.879154	0.0344905	1.67057e-28	2.09501e-27
BPGM	-0.349336	0.0141537	1.67492e-28	2.09835e-27
SOCS6	0.742833	0.0291215	1.70289e-28	2.13126e-27
BICD2	0.387213	0.0143737	1.71052e-28	2.13866e-27
KLF10	-0.587896	0.0209859	1.75285e-28	2.18939e-27
LRP1	1.06535	0.0405188	1.75996e-28	2.19431e-27
C22orf39	0.26783	0.0108528	1.7603e-28	2.19431e-27
PIP4K2C	-0.272254	0.0104522	1.7634e-28	2.19598e-27
PARP9	-0.839019	0.0340727	1.77652e-28	2.21012e-27
DCUN1D3	-0.580806	0.0197183	1.79866e-28	2.23543e-27
C19orf35	0.779607	0.0243272	1.81025e-28	2.24759e-27
ASF1B	0.738108	0.0285576	1.82384e-28	2.26222e-27
FAP	-1.92511	0.0783688	1.88961e-28	2.34146e-27
DOT1L	-0.536756	0.0218554	1.89995e-28	2.35194e-27
CTDSP1	0.328446	0.0132621	2.00185e-28	2.47563e-27
TIMP2	0.75128	0.0268992	2.04594e-28	2.52765e-27
PSEN1	-0.373439	0.0138467	2.06159e-28	2.54446e-27
GABPB1	-0.316167	0.0123482	2.12831e-28	2.62421e-27
CALHM2	0.536886	0.0171824	2.15976e-28	2.66037e-27
FGD3	0.41258	0.0156412	2.20081e-28	2.70826e-27
SLC27A1	0.480532	0.0185388	2.24369e-28	2.75831e-27
TRIM38	-0.40319	0.016152	2.30193e-28	2.82712e-27
STARD3NL	-0.481233	0.0176927	2.30711e-28	2.83069e-27
RNF130	0.595234	0.0201007	2.31457e-28	2.83705e-27
SLC46A2	1.81434	0.0693347	2.35099e-28	2.87887e-27
MLKL	-0.529685	0.0202794	2.37226e-28	2.90206e-27
PDE1C	-1.86618	0.072951	2.38394e-28	2.91203e-27
TLR5	0.864908	0.0344161	2.38507e-28	2.91203e-27
CYB5A	-0.555741	0.0226857	2.40141e-28	2.92911e-27
EIF4B	0.369976	0.0151477	2.43496e-28	2.96713e-27
ITGA1	-0.885922	0.0294672	2.45953e-28	2.99414e-27
BAZ1A	-0.627639	0.0258487	2.54535e-28	3.0956e-27
IL23R	-1.85837	0.0685862	2.55547e-28	3.10489e-27
FAM105B	-0.211092	0.00870371	2.62292e-28	3.18374e-27
OR52K2	-1.77329	0.0695176	2.64245e-28	3.20432e-27
IRAK3	-0.794026	0.0327669	2.68123e-28	3.2482e-27
TRIM5	-0.377429	0.015587	2.73376e-28	3.30862e-27
RP11-383H13.1	-1.29309	0.0475113	2.75527e-28	3.33141e-27
ZYX	0.533896	0.0186297	2.80149e-28	3.38403e-27
HIVEP2	-0.550098	0.0225564	2.82723e-28	3.41182e-27
KLHL22	0.348876	0.0142628	2.83517e-28	3.4181e-27
FAM117A	0.329584	0.0133971	2.85045e-28	3.4332e-27
PXN	0.456193	0.0173434	2.85729e-28	3.43812e-27
OGFRL1	0.673511	0.0265437	2.89597e-28	3.4813e-27
P2RY2	-0.997733	0.0347829	2.97634e-28	3.57447e-27
ORAI3	0.521892	0.0210502	2.99328e-28	3.59136e-27
FNIP2	-0.687171	0.0251929	3.00655e-28	3.60382e-27
SUN2	0.351176	0.0140482	3.03419e-28	3.63346e-27
RIN3	0.397836	0.0158038	3.04663e-28	3.64486e-27
ANP32A	-0.484637	0.0187681	3.07079e-28	3.67024e-27
PI4K2B	-0.434221	0.0177304	3.12583e-28	3.73245e-27
IL16	0.325474	0.012801	3.13424e-28	3.73891e-27
SIGLEC1	-1.37756	0.05457	3.20851e-28	3.82385e-27
METTL7A	0.542786	0.0202596	3.23578e-28	3.85268e-27
ZBTB32	-1.13804	0.0449569	3.27397e-28	3.89443e-27
CXCR4	0.484758	0.0193168	3.27839e-28	3.89597e-27
HSPA6	0.908287	0.0297519	3.3406e-28	3.96612e-27
PBX3	0.357149	0.014873	3.397e-28	4.02926e-27
TUBA1C	-0.704901	0.0281251	3.44836e-28	4.08628e-27
SPATC1	-1.82624	0.0729539	3.45563e-28	4.09102e-27
KIAA1755	-1.58378	0.0638162	3.49416e-28	4.13271e-27
SIRPA	-0.490517	0.0182359	3.49961e-28	4.13524e-27
CXCL10	-2.24554	0.0882306	3.50743e-28	4.14056e-27
CKAP2L	-1.40565	0.0586559	3.58355e-28	4.22642e-27
PDPN	-2.35679	0.0916808	3.59358e-28	4.23425e-27
CDK19	0.452965	0.0183528	3.61697e-28	4.25779e-27
CACNA2D4	0.639438	0.0232636	3.65251e-28	4.29557e-27
CBX7	0.347968	0.0145363	3.68898e-28	4.33438e-27
PSMA4	-0.424137	0.0169184	3.71326e-28	4.3588e-27
RTN2	-0.958544	0.03495	3.76053e-28	4.41014e-27
TBC1D9	-0.699347	0.0273793	3.81269e-28	4.46711e-27
KY	1.38882	0.0581073	3.84145e-28	4.49658e-27
TMEM55A	0.682266	0.0228617	3.85432e-28	4.50742e-27
SESN1	0.398622	0.01546	3.85862e-28	4.50823e-27
PHLDA2	-1.33097	0.0523345	3.91873e-28	4.57417e-27
KLHDC2	0.319874	0.013397	3.94627e-28	4.60201e-27
MEI1	-0.353236	0.0147969	3.96451e-28	4.61897e-27
ST3GAL6	0.821572	0.0322385	4.02645e-28	4.68676e-27
FCAR	-0.796398	0.0272582	4.03649e-28	4.69407e-27
CPXM1	-1.43053	0.0587441	4.04914e-28	4.7044e-27
KIAA1644	-1.70416	0.0698876	4.11584e-28	4.77743e-27
GNAS	0.307299	0.0128962	4.16129e-28	4.8257e-27
DNPEP	-0.360582	0.0149746	4.17908e-28	4.84183e-27
C10orf55	-1.65326	0.0662384	4.24181e-28	4.90995e-27
TAF4B	-0.693909	0.0188523	4.24973e-28	4.91456e-27
CA4	1.5484	0.0581532	4.2573e-28	4.91875e-27
IL26	-1.99865	0.0839516	4.26143e-28	4.91898e-27
ARHGAP18	0.596936	0.0216036	4.31639e-28	4.97781e-27
LILRA3	-1.68199	0.0668338	4.33222e-28	4.99145e-27
RTN1	1.06224	0.0422616	4.43724e-28	5.10774e-27
LST1	0.710051	0.0266814	4.56496e-28	5.24991e-27
RASGEF1B	-0.714489	0.0292133	4.60811e-28	5.29466e-27
CNP	-0.539114	0.022717	4.63472e-28	5.32034e-27
FHDC1	-1.0761	0.0432745	4.67358e-28	5.36001e-27
ALDH3A2	0.267265	0.0101564	4.69171e-28	5.37587e-27
CEP135	-0.62013	0.0254362	4.69871e-28	5.37894e-27
FAM222B	-0.395259	0.0164044	4.7495e-28	5.4321e-27
ANKH	0.32772	0.0131428	4.77611e-28	5.45753e-27
BRD3	0.393936	0.016577	4.81072e-28	5.49205e-27
TSPAN32	0.831288	0.0350953	4.87481e-28	5.56013e-27
CYP27A1	0.766915	0.0277316	5.08194e-28	5.79109e-27
WDR91	0.388702	0.0143572	5.0922e-28	5.79749e-27
ZFP36L1	0.521325	0.02072	5.26149e-28	5.98476e-27
CASZ1	-0.51036	0.0216181	5.32539e-28	6.05193e-27
YRDC	-0.3301	0.0135691	5.48264e-28	6.22497e-27
IL12RB1	-0.480942	0.0170777	5.51129e-28	6.25181e-27
RNF213	-0.554858	0.0235373	5.53743e-28	6.27575e-27
PLB1	0.882175	0.0323757	5.54252e-28	6.27582e-27
MTFMT	0.3448	0.0146277	5.54904e-28	6.27751e-27
TMC8	0.479941	0.0188845	5.57274e-28	6.29861e-27
SPINT2	-0.613916	0.0233523	5.64957e-28	6.37967e-27
P2RX1	0.765582	0.0280873	5.75219e-28	6.48968e-27
TPT1	0.476354	0.0197778	5.77861e-28	6.50771e-27
IVNS1ABP	-0.68074	0.0264578	5.77418e-28	6.50771e-27
BIN2	0.304752	0.0114349	5.79327e-28	6.51834e-27
YY1	0.230497	0.00960246	5.80246e-28	6.5228e-27
HSPA13	-0.543744	0.0231086	5.81841e-28	6.53484e-27
HPSE	-0.667514	0.0240116	5.85024e-28	6.56468e-27
FCHO1	0.503372	0.0202281	5.89451e-28	6.60842e-27
AIM2	-0.902692	0.0337899	6.05498e-28	6.78222e-27
CPEB2	0.608727	0.024537	6.20656e-28	6.94578e-27
PLA2G15	0.486568	0.0204205	6.21637e-28	6.95052e-27
APOBEC3A	-0.959409	0.0355644	6.2545e-28	6.9869e-27
TNFAIP8	-0.381917	0.0162786	6.29283e-28	7.02343e-27
TLR6	0.550434	0.0226481	6.37103e-28	7.10435e-27
FAM131A	0.386453	0.016482	6.39672e-28	7.12664e-27
HTRA1	2.14796	0.0852555	6.40296e-28	7.12722e-27
ADM	-0.88112	0.0339093	6.52528e-28	7.2569e-27
PRR16	-1.47026	0.0581658	6.53563e-28	7.26194e-27
TOM1L2	0.354718	0.0146473	6.72022e-28	7.4604e-27
C11orf21	0.675923	0.0265364	6.80059e-28	7.54291e-27
DPEP3	1.22186	0.0499192	6.84845e-28	7.58925e-27
PPM1N	-1.03104	0.0404269	6.874e-28	7.6108e-27
STAP2	-1.03214	0.0441741	7.02695e-28	7.77325e-27
VASP	-0.483903	0.0175216	7.15545e-28	7.90839e-27
NDUFV2	-0.927105	0.0383824	7.28262e-28	8.03874e-27
PLAT	-1.19063	0.0505382	7.28628e-28	8.03874e-27
RASGRP2	0.563451	0.0223518	7.33974e-28	8.09057e-27
CPED1	1.27863	0.0548713	7.55836e-28	8.32421e-27
NACAD	-1.3661	0.05584	7.6584e-28	8.42694e-27
CASP9	0.299893	0.0118907	7.66862e-28	8.43075e-27
NES	-1.74764	0.0750301	7.70237e-28	8.4604e-27
PRKCDBP	-1.7939	0.0739099	7.91531e-28	8.68665e-27
IL8	-1.07167	0.0420236	8.16514e-28	8.95295e-27
TPRG1L	0.341328	0.0143076	8.34413e-28	9.14118e-27
NSUN7	0.832586	0.0339803	8.45244e-28	9.25171e-27
CCR1	-0.719425	0.0281874	8.52366e-28	9.32149e-27
RPL3	0.424113	0.0182828	8.54115e-28	9.33244e-27
LGALS3	-0.867285	0.0362811	8.63067e-28	9.41693e-27
SVEP1	-1.80134	0.0776832	8.63357e-28	9.41693e-27
AZIN1	-0.570677	0.0227827	8.65454e-28	9.43156e-27
EPHB2	1.66818	0.0675278	8.75497e-28	9.53268e-27
ENTHD1	-1.37137	0.0588561	8.77069e-28	9.54147e-27
HIST1H3D	1.33461	0.0541661	8.81661e-28	9.58307e-27
HERC5	-0.760504	0.0328265	8.84788e-28	9.60869e-27
ABHD17C	-1.00096	0.041514	8.91928e-28	9.67781e-27
DTNBP1	-0.324416	0.0136263	8.99397e-28	9.75037e-27
EXTL3	0.395438	0.0158669	9.00353e-28	9.75226e-27
MYO1G	-0.512056	0.0195234	9.08357e-28	9.83042e-27
LPGAT1	0.390137	0.0156316	9.21086e-28	9.95954e-27
WDR37	0.203404	0.00834951	9.27702e-28	1.00224e-26
IFI16	-0.461913	0.0199912	9.51301e-28	1.02685e-26
BHLHE40	-0.541669	0.0228055	9.63684e-28	1.03931e-26
PSRC1	1.00502	0.0415566	9.83188e-28	1.05943e-26
VCL	0.397807	0.0152661	9.93599e-28	1.06973e-26
ZFP36L2	0.383045	0.015278	1.02216e-27	1.09953e-26
OSBPL11	0.360155	0.0151352	1.02308e-27	1.09957e-26
HSD17B11	0.582472	0.0204972	1.03372e-27	1.11004e-26
GBP4	-0.862757	0.0374597	1.03882e-27	1.11456e-26
SLC16A5	0.657777	0.0253089	1.04432e-27	1.1195e-26
SLC8A3	-1.58811	0.065329	1.04607e-27	1.12042e-26
IRGC	-1.62699	0.068997	1.05605e-27	1.13014e-26
LACTB	-0.635431	0.0263071	1.0654e-27	1.13917e-26
CEBPA	1.24963	0.0543238	1.07432e-27	1.14771e-26
HPS5	-0.339986	0.0124504	1.07875e-27	1.15147e-26
ZNF24	-0.35613	0.015234	1.08766e-27	1.15998e-26
SAMD9	-0.606109	0.0263868	1.11782e-27	1.19114e-26
VWA5A	-0.444151	0.0166475	1.12445e-27	1.19718e-26
PSMB8	-0.489216	0.0202072	1.12755e-27	1.19945e-26
NT5C3A	-0.637643	0.0277706	1.13006e-27	1.2011e-26
CCNDBP1	0.266617	0.0115849	1.14137e-27	1.21209e-26
IL31RA	-0.945254	0.0383163	1.15634e-27	1.22694e-26
HDGFRP3	-0.667944	0.0240366	1.15751e-27	1.22714e-26
RHOU	-0.696982	0.0304153	1.19351e-27	1.26423e-26
HMGCS1	-0.370835	0.0152568	1.19701e-27	1.26686e-26
NAAA	0.399845	0.0122478	1.20105e-27	1.26791e-26
GREM2	-1.491	0.0547791	1.19904e-27	1.26791e-26
CD69	-0.591149	0.022415	1.20021e-27	1.26791e-26
CARHSP1	0.30924	0.0130174	1.21646e-27	1.2831e-26
ARFIP1	-0.662198	0.0269908	1.23108e-27	1.29741e-26
TP53BP2	-0.287639	0.0116313	1.24862e-27	1.31479e-26
CDKN1C	0.744716	0.03135	1.26467e-27	1.33057e-26
TSPAN16	1.47904	0.0644121	1.28763e-27	1.35358e-26
TNFSF14	-0.585983	0.0235231	1.33674e-27	1.40341e-26
ARID3A	-0.436285	0.016335	1.33728e-27	1.40341e-26
CCM2	0.347234	0.0152238	1.35788e-27	1.42383e-26
PICALM	0.397976	0.0143031	1.36209e-27	1.42704e-26
PBX2	0.415794	0.0182332	1.36521e-27	1.42911e-26
FAM129A	-0.552653	0.0230487	1.42123e-27	1.48652e-26
PDPK1	0.235427	0.0103368	1.44302e-27	1.50805e-26
RAB11FIP4	0.319852	0.0123926	1.46246e-27	1.52707e-26
CLEC4M	-1.78725	0.0785271	1.4647e-27	1.52813e-26
NDRG3	0.281414	0.0115277	1.46886e-27	1.5312e-26
ABCF1	-0.34058	0.0141713	1.48592e-27	1.54769e-26
CR1L	-1.5906	0.0688967	1.49168e-27	1.55239e-26
USP10	0.392867	0.016869	1.50192e-27	1.56174e-26
RRAD	-1.69874	0.0747594	1.50759e-27	1.56633e-26
MDM1	-0.483602	0.0212859	1.51408e-27	1.57177e-26
BYSL	-0.68233	0.0293519	1.54012e-27	1.59615e-26
C6orf223	-1.67717	0.0658826	1.53897e-27	1.59615e-26
PLIN5	1.25084	0.052516	1.5479e-27	1.60288e-26
CRLF3	0.249648	0.0110035	1.57308e-27	1.6276e-26
GMCL1	0.356226	0.0157045	1.58298e-27	1.63649e-26
GPR157	-0.598015	0.0251375	1.64804e-27	1.70234e-26
ATP6V1C1	-0.471008	0.0197478	1.66348e-27	1.71687e-26
SLC37A1	-0.344763	0.0140394	1.66983e-27	1.72199e-26
PSTPIP2	-0.915359	0.0401694	1.67191e-27	1.72271e-26
AP001055.1	-1.14223	0.0491762	1.69224e-27	1.7415e-26
EYA3	-0.35474	0.0147376	1.69293e-27	1.7415e-26
NXPH3	-1.46334	0.0645152	1.69505e-27	1.74225e-26
SETD8	0.444497	0.0194841	1.71494e-27	1.76123e-26
GAB1	0.598042	0.0257659	1.72977e-27	1.77501e-26
TNR	1.44926	0.0583468	1.7372e-27	1.78117e-26
ADIPOR1	0.403921	0.0158377	1.74228e-27	1.7849e-26
CCR5	-0.584887	0.0226376	1.74502e-27	1.78625e-26
TLE4	0.281907	0.0101775	1.77623e-27	1.8167e-26
PIP5K1A	-0.21528	0.0089804	1.86489e-27	1.90582e-26
DPY19L3	0.561237	0.0235691	1.8965e-27	1.93654e-26
NDEL1	0.333144	0.0122948	1.91483e-27	1.95366e-26
TAP1	-0.654325	0.0262463	1.93159e-27	1.96915e-26
PARP10	-0.533822	0.0237047	1.93707e-27	1.97313e-26
ATP6V0A1	0.438326	0.0175837	1.95417e-27	1.98892e-26
RPL5	0.392931	0.0174713	2.0101e-27	2.04418e-26
CDC6	-1.04486	0.0465042	2.06588e-27	2.09919e-26
DGKD	0.451083	0.0179421	2.16145e-27	2.19452e-26
TET3	-0.491007	0.0218966	2.18364e-27	2.21524e-26
TMEM38A	0.836917	0.0373244	2.18674e-27	2.21658e-26
ADAP2	0.843712	0.0351852	2.2772e-27	2.30641e-26
PSMD14	-0.437921	0.01816	2.2984e-27	2.32598e-26
RNASEK	-0.515609	0.0218557	2.30431e-27	2.33008e-26
PTMS	-0.657472	0.0292891	2.32586e-27	2.34997e-26
LILRB4	-1.21967	0.0532449	2.43416e-27	2.4574e-26
CDYL2	-0.420287	0.018638	2.47766e-27	2.49929e-26
CXCL5	-2.28429	0.0907758	2.5386e-27	2.5587e-26
VMO1	1.55974	0.0569497	2.56474e-27	2.58295e-26
TBL2	0.655313	0.0293954	2.57645e-27	2.59266e-26
PLAU	-1.42629	0.056906	2.59554e-27	2.60976e-26
CYB5R1	0.281762	0.0126504	2.64303e-27	2.65537e-26
AXL	1.39072	0.0624498	2.65512e-27	2.66538e-26
ISL2	1.31136	0.0557181	2.71482e-27	2.72312e-26
SLC35F2	-0.446381	0.0174663	2.77631e-27	2.78255e-26
TNRC18	0.462008	0.0207876	2.80944e-27	2.8135e-26
TNFAIP8L2	0.352054	0.0156811	2.83279e-27	2.83461e-26
ZCCHC2	-0.469616	0.0208865	2.87155e-27	2.87109e-26
MEFV	-0.620281	0.0262608	2.91856e-27	2.91575e-26
GPD1L	0.36625	0.0154715	2.93831e-27	2.93313e-26
ATF5	-0.98948	0.043121	3.0215e-27	3.01378e-26
CALCOCO1	0.331955	0.014696	3.06305e-27	3.05278e-26
CFD	1.36842	0.0488594	3.09703e-27	3.08417e-26
ING2	0.43612	0.0196074	3.12675e-27	3.11129e-26
DDX60L	-0.812649	0.0347672	3.25567e-27	3.23699e-26
KDM4B	0.553552	0.0243466	3.27524e-27	3.25386e-26
PM20D2	-0.485944	0.0219839	3.28116e-27	3.25715e-26
TSPAN14	-0.314959	0.0116222	3.35899e-27	3.33176e-26
BST1	0.786729	0.029568	3.40273e-27	3.37246e-26
OPTN	-0.340686	0.0140973	3.40781e-27	3.37296e-26
CARD9	0.945561	0.0428339	3.40864e-27	3.37296e-26
KIAA0930	0.387994	0.0163628	3.44007e-27	3.40136e-26
OSM	-0.855273	0.0342657	3.45171e-27	3.41017e-26
SLC15A3	-0.582484	0.0253468	3.45492e-27	3.41064e-26
PLOD1	0.603808	0.0223472	3.49329e-27	3.44416e-26
LRP12	-0.758441	0.030382	3.4944e-27	3.44416e-26
C3orf38	-0.40133	0.016173	3.60086e-27	3.5463e-26
CDC45	-1.47425	0.065667	3.67653e-27	3.61796e-26
DHRS13	-0.514807	0.0228795	3.70496e-27	3.64306e-26
SETD3	0.265958	0.0120194	3.71165e-27	3.64677e-26
KIAA1257	1.13084	0.0495457	3.75268e-27	3.68418e-26
RBL2	0.339387	0.013876	3.78036e-27	3.70844e-26
TTC39A	-1.01245	0.0460628	3.85913e-27	3.78274e-26
CKLF	0.5176	0.022531	3.86835e-27	3.78879e-26
TNFRSF11A	1.07398	0.0487793	4.02367e-27	3.93203e-26
TP53INP2	-0.462522	0.018852	4.02404e-27	3.93203e-26
APPL2	0.30035	0.0124077	4.0199e-27	3.93203e-26
SLC7A11	-1.08509	0.0413866	4.05681e-27	3.96095e-26
C12orf57	0.582716	0.0265671	4.09921e-27	3.99922e-26
EHD1	-0.419906	0.0168379	4.15019e-27	4.04578e-26
COL8A2	1.18648	0.0518019	4.16917e-27	4.06112e-26
C9orf152	-1.57954	0.0654654	4.17786e-27	4.06641e-26
HNRNPF	-0.276865	0.010383	4.19599e-27	4.08087e-26
PVRL4	-1.71432	0.0782425	4.22751e-27	4.10833e-26
ZBTB10	-0.449139	0.0197098	4.27113e-27	4.14426e-26
SLC7A8	1.09447	0.0470219	4.26953e-27	4.14426e-26
IL1RAP	0.835697	0.0300748	4.31082e-27	4.17952e-26
ARHGAP19	0.33051	0.0150958	4.31796e-27	4.18319e-26
SLC46A3	0.329152	0.0150396	4.36687e-27	4.2273e-26
NCDN	-0.41479	0.0164999	4.41269e-27	4.26833e-26
CIR1	-0.476606	0.020878	4.48019e-27	4.33027e-26
NACA	0.312264	0.0142851	4.52148e-27	4.3668e-26
KCTD12	0.664119	0.027927	4.54159e-27	4.38282e-26
DLEU7	-0.840415	0.0370038	4.76604e-27	4.59588e-26
PDGFC	1.14626	0.0525485	4.80593e-27	4.63077e-26
RABGAP1L	0.332476	0.0150219	4.93916e-27	4.75547e-26
MBP	0.349118	0.0145975	4.97341e-27	4.78475e-26
CLU	-1.17559	0.0501651	5.10997e-27	4.91234e-26
RAB3IL1	-1.43683	0.0619672	5.14752e-27	4.94463e-26
HES1	-1.60542	0.0701573	5.18226e-27	4.97417e-26
PDE4DIP	-0.514644	0.022047	5.23192e-27	5.01798e-26
RP11-723O4.6	1.17692	0.0527512	5.24689e-27	5.02847e-26
TNFSF15	-1.79917	0.0781517	5.2775e-27	5.05393e-26
CXCL11	-2.45424	0.10772	5.338e-27	5.10794e-26
FAM78A	0.287362	0.0121034	5.36599e-27	5.13079e-26
TCP11L2	0.533497	0.0245873	5.60557e-27	5.35576e-26
PRADC1	0.476723	0.0219761	5.645e-27	5.38932e-26
EVI2B	0.632355	0.0243782	5.87882e-27	5.60807e-26
SLC48A1	0.494403	0.0218116	5.88312e-27	5.60807e-26
TEK	1.788	0.0717978	5.93935e-27	5.65735e-26
CHMP5	-0.497701	0.0212843	5.9862e-27	5.69762e-26
LGALS3BP	-0.754161	0.0208144	6.02362e-27	5.72886e-26
CITED2	0.275267	0.0116647	6.08045e-27	5.77851e-26
BRPF3	-0.357044	0.0165137	6.21795e-27	5.90469e-26
CTSH	-0.774005	0.0337062	6.25894e-27	5.9391e-26
TTC9	0.497485	0.0181024	6.30798e-27	5.98108e-26
RIMS3	-0.434256	0.0178996	6.48195e-27	6.14136e-26
MAS1	-1.69758	0.0774829	6.56928e-27	6.21939e-26
LYVE1	2.40513	0.110337	6.79283e-27	6.42615e-26
FBN2	1.04051	0.0458935	6.82391e-27	6.45067e-26
SETD7	0.429069	0.0180856	6.84577e-27	6.46643e-26
PDLIM2	0.3781	0.0170123	6.89217e-27	6.50533e-26
FASLG	-0.599683	0.0200188	6.91009e-27	6.51732e-26
HMGA2	-1.62516	0.0754408	6.92058e-27	6.52228e-26
C5AR1	0.699313	0.0272426	7.16001e-27	6.74284e-26
FPR2	-0.736359	0.028459	7.17991e-27	6.75648e-26
KIAA1324	1.00416	0.0463008	7.37806e-27	6.93771e-26
FUBP1	-0.25281	0.0107963	7.44713e-27	6.99738e-26
STXBP1	0.558039	0.0234478	7.54505e-27	7.08406e-26
BASP1	-0.653049	0.0227307	7.60527e-27	7.13523e-26
PSMD3	-0.301479	0.013754	7.7373e-27	7.25365e-26
APOL6	-0.675517	0.0309699	7.8575e-27	7.3608e-26
HEXB	0.425763	0.0188296	7.95036e-27	7.44221e-26
LAMP5	-1.51128	0.065518	8.079e-27	7.55696e-26
FAM43A	0.514159	0.0201973	8.21763e-27	7.68087e-26
HVCN1	0.47429	0.0177259	8.24376e-27	7.69952e-26
MYL6B	-0.470354	0.0204642	8.41348e-27	7.85216e-26
DOCK8	0.309446	0.0139535	8.54663e-27	7.97047e-26
FAM134A	0.246663	0.0110468	8.55369e-27	7.9711e-26
CCPG1	0.629382	0.0273714	8.58087e-27	7.99046e-26
INSIG1	-0.458094	0.0185509	8.71778e-27	8.11189e-26
KLHL3	0.542429	0.0240675	8.79336e-27	8.17612e-26
FERMT2	-1.34965	0.0624863	8.82109e-27	8.1958e-26
LYL1	0.498537	0.0233186	8.8881e-27	8.25191e-26
RRM2	-1.12863	0.0513721	8.92529e-27	8.28028e-26
PLK2	-0.668321	0.029795	9.21275e-27	8.54062e-26
ZFYVE21	0.304493	0.0142732	9.22284e-27	8.54363e-26
AMIGO1	0.417049	0.0167745	9.24799e-27	8.55422e-26
ANXA5	-0.594593	0.0261987	9.24249e-27	8.55422e-26
ANXA9	0.732896	0.0324209	9.33256e-27	8.62605e-26
SLC25A12	-0.268245	0.0110941	9.36328e-27	8.64804e-26
FEZ1	-0.979926	0.0369425	9.43094e-27	8.70408e-26
C16orf74	0.930284	0.0393134	9.47938e-27	8.74233e-26
ANXA7	-0.278966	0.0118211	9.53008e-27	8.78259e-26
PNPLA2	0.392372	0.0181507	9.55552e-27	8.79954e-26
B3GNT8	0.660195	0.0220487	9.79904e-27	9.01714e-26
INSM1	-1.45748	0.0649718	9.8274e-27	9.03657e-26
HERPUD1	0.230523	0.0100865	9.85444e-27	9.05477e-26
TAB2	-0.316586	0.0144691	9.91808e-27	9.10653e-26
WDR26	0.271241	0.012138	1.00227e-26	9.19585e-26
TFG	-0.262862	0.0113213	1.01949e-26	9.34697e-26
COTL1	0.406143	0.0164862	1.038e-26	9.50969e-26
RPH3A	1.97069	0.0893511	1.07557e-26	9.84666e-26
TGIF2	-0.268046	0.0124587	1.09339e-26	1.00025e-25
ARHGEF18	0.31673	0.0131188	1.10872e-26	1.01353e-25
SELPLG	0.371738	0.0167376	1.11904e-26	1.02221e-25
RNASE1	2.15258	0.0931478	1.13047e-26	1.0319e-25
MRFAP1L1	0.203445	0.00959202	1.13145e-26	1.03204e-25
BTN2A1	-0.383333	0.0164239	1.14358e-26	1.04234e-25
TXLNB	-0.861189	0.038062	1.15796e-26	1.05467e-25
LRCH1	-0.278829	0.0129971	1.16298e-26	1.05847e-25
FFAR3	-1.35832	0.0551501	1.16903e-26	1.0632e-25
SRP54	-0.289664	0.0129875	1.17966e-26	1.07209e-25
DGKZ	0.342749	0.0162046	1.1897e-26	1.08042e-25
ENTPD1	-0.34576	0.0139799	1.19601e-26	1.08537e-25
FOXO3	0.424018	0.019793	1.26086e-26	1.14339e-25
UBTD1	0.588393	0.0261826	1.27118e-26	1.15191e-25
RAPH1	1.11443	0.0521662	1.2826e-26	1.16141e-25
EVI5	0.558195	0.0237047	1.28432e-26	1.16213e-25
CCDC112	0.572	0.0257736	1.31997e-26	1.19352e-25
SH3BGRL3	0.397245	0.0185985	1.3246e-26	1.19684e-25
CAMP	1.72574	0.076967	1.3345e-26	1.20491e-25
PLD3	0.489316	0.0217014	1.35356e-26	1.22124e-25
PML	-0.635179	0.0292413	1.36635e-26	1.23189e-25
IL36RN	-1.82778	0.0835316	1.38055e-26	1.24379e-25
TMEM66	0.319434	0.015035	1.38626e-26	1.24803e-25
MRPL44	-0.368581	0.0166738	1.39263e-26	1.25286e-25
CARD16	-0.602048	0.028083	1.40311e-26	1.26138e-25
FLT3	-0.754956	0.0299435	1.40664e-26	1.26365e-25
TUBB2A	-1.08319	0.0476842	1.41665e-26	1.27081e-25
ATRN	0.280502	0.0126571	1.41629e-26	1.27081e-25
GBA	-0.41463	0.0176228	1.43076e-26	1.28255e-25
SLC25A13	-0.533978	0.0247251	1.43836e-26	1.28843e-25
MFI2	-0.792897	0.0356335	1.44384e-26	1.29218e-25
CTTNBP2	1.77741	0.0791949	1.44461e-26	1.29218e-25
DNAJC3	-0.390648	0.0181906	1.48359e-26	1.32609e-25
EWSR1	-0.253486	0.0114069	1.48566e-26	1.32699e-25
SGTB	-0.45945	0.021481	1.50693e-26	1.34407e-25
EAPP	0.280835	0.0133824	1.50622e-26	1.34407e-25
PKIG	-0.608992	0.0231408	1.50993e-26	1.34578e-25
SMAD3	-0.328322	0.0154002	1.51424e-26	1.34866e-25
LDLRAP1	0.465338	0.014821	1.52628e-26	1.35841e-25
LRP3	1.18558	0.0565962	1.58914e-26	1.41234e-25
SIRPB2	0.953553	0.0406659	1.58835e-26	1.41234e-25
P2RY13	0.855296	0.0374327	1.60443e-26	1.42391e-25
ZNF259	-0.238138	0.010787	1.60402e-26	1.42391e-25
DSTYK	0.297753	0.0142258	1.62984e-26	1.44543e-25
PTEN	0.412947	0.019001	1.69777e-26	1.5046e-25
MRPL14	-0.481213	0.0220102	1.71361e-26	1.51756e-25
TMEM208	-0.45546	0.0217821	1.72795e-26	1.52917e-25
PILRA	-0.53219	0.02234	1.73354e-26	1.53303e-25
RTN3	0.493892	0.01878	1.78407e-26	1.5766e-25
FAM105A	0.271679	0.012424	1.78647e-26	1.57761e-25
MTMR2	-0.323992	0.0147667	1.7989e-26	1.58634e-25
GID8	0.195131	0.0091157	1.79795e-26	1.58634e-25
PFDN5	0.346173	0.0165946	1.80307e-26	1.5889e-25
FAM177A1	-0.310945	0.01491	1.81798e-26	1.6009e-25
ASB13	0.460552	0.0205822	1.82642e-26	1.6072e-25
RBBP9	-0.371398	0.0177997	1.86564e-26	1.64056e-25
DYNLT1	-0.521299	0.0229667	1.90655e-26	1.67535e-25
CACUL1	0.329385	0.0155202	1.9297e-26	1.6945e-25
C10orf105	1.25937	0.0551905	1.99465e-26	1.75029e-25
GPR65	-0.572627	0.0246898	2.00265e-26	1.75608e-25
S1PR4	0.413404	0.0199051	2.06096e-26	1.80595e-25
CYB5R2	-1.31031	0.0586334	2.07003e-26	1.81262e-25
FUT4	-0.406515	0.0183873	2.07418e-26	1.81498e-25
TMEM116	0.353172	0.0159252	2.14775e-26	1.87804e-25
NOV	1.43047	0.0640701	2.15151e-26	1.88001e-25
C7orf60	-0.546144	0.0263378	2.1616e-26	1.88751e-25
PCMTD2	0.351709	0.0166547	2.16526e-26	1.88938e-25
EIF1B	-0.405134	0.0175688	2.16726e-26	1.8898e-25
PCSK5	0.518324	0.0224994	2.17594e-26	1.89524e-25
TBXAS1	0.481897	0.0208253	2.17741e-26	1.89524e-25
NRG2	-1.36571	0.0658779	2.17806e-26	1.89524e-25
PAICS	-0.427441	0.0172886	2.23076e-26	1.93975e-25
PARVG	0.35097	0.0169505	2.26065e-26	1.96437e-25
SEMA3C	-1.00649	0.0469682	2.28867e-26	1.98733e-25
MB21D1	-0.503224	0.0227743	2.36475e-26	2.05197e-25
TACC1	0.263922	0.0122303	2.36665e-26	2.05219e-25
ABHD4	0.341245	0.0151454	2.38451e-26	2.06625e-25
CHP1	0.370586	0.0167885	2.45388e-26	2.12488e-25
PPP1R16B	-0.361766	0.0161954	2.52484e-26	2.18481e-25
DSCR3	-0.196536	0.0082085	2.58469e-26	2.23505e-25
TADA2B	0.228996	0.011112	2.61137e-26	2.25656e-25
MATK	0.51229	0.0211624	2.63604e-26	2.2763e-25
TOMM7	0.481166	0.0216721	2.64974e-26	2.28655e-25
DENND4A	-0.419669	0.0203865	2.69929e-26	2.3277e-25
SLC25A20	0.30883	0.0132251	2.71316e-26	2.33804e-25
SPAG1	-0.496179	0.023785	2.71912e-26	2.34156e-25
MED25	0.374673	0.0180008	2.74209e-26	2.35971e-25
ETF1	-0.29926	0.0138247	2.76019e-26	2.37365e-25
RIPK2	-0.72982	0.0351952	2.76904e-26	2.37962e-25
JUNB	-0.501696	0.023141	2.77418e-26	2.3824e-25
NPLOC4	-0.185537	0.008888	2.7949e-26	2.39854e-25
LOXL3	0.771581	0.0369252	2.83926e-26	2.43493e-25
SUMF1	0.34412	0.0142836	2.84169e-26	2.43534e-25
NABP1	-0.658723	0.0290348	2.8441e-26	2.43573e-25
CD163L1	1.50076	0.0716123	2.84855e-26	2.43787e-25
CLDN9	1.50405	0.0731996	2.85827e-26	2.44452e-25
MICU1	-0.422902	0.0185989	2.86337e-26	2.4472e-25
STAT2	-0.553701	0.0269614	2.9033e-26	2.47794e-25
FOXP4	-0.408988	0.0197415	2.90252e-26	2.47794e-25
TMEM54	-1.66619	0.0811348	2.90646e-26	2.47894e-25
TYMS	-0.897098	0.0405489	2.91269e-26	2.48255e-25
CCL2	-1.61477	0.0780709	2.98016e-26	2.53832e-25
MBOAT7	0.606628	0.0226215	3.02636e-26	2.57416e-25
CHST13	1.2674	0.056179	3.02489e-26	2.57416e-25
FAM210B	0.33134	0.0137747	3.03545e-26	2.58014e-25
MAPK1	0.240103	0.0108604	3.05423e-26	2.59433e-25
MYO1C	-0.323676	0.0143719	3.09611e-26	2.62811e-25
UBE2S	-0.503747	0.0244356	3.11588e-26	2.64309e-25
PDE4A	-0.427637	0.0182156	3.25173e-26	2.75646e-25
KCNC3	0.676839	0.0316623	3.28824e-26	2.78551e-25
EIF3F	0.317426	0.0154895	3.30555e-26	2.79828e-25
MYO7A	1.14313	0.0519304	3.31903e-26	2.80779e-25
ACOT7	-0.489359	0.0231561	3.34519e-26	2.828e-25
PLEKHG3	0.639112	0.0247637	3.34751e-26	2.82805e-25
PVRL2	-1.0522	0.0413369	3.35608e-26	2.83337e-25
CLEC6A	-1.74544	0.0774076	3.37763e-26	2.84963e-25
STK38	0.218256	0.0101665	3.3904e-26	2.85847e-25
CHMP4B	-0.310123	0.014247	3.40046e-26	2.86502e-25
LIN7A	0.876952	0.0342775	3.44694e-26	2.90222e-25
G0S2	-0.795975	0.037423	3.50249e-26	2.947e-25
CPAMD8	-0.973079	0.0432848	3.55282e-26	2.98733e-25
IL17F	-1.72263	0.0844467	3.57141e-26	3.00095e-25
SPINK1	-1.60073	0.0741918	3.57989e-26	3.00605e-25
P4HA2	-1.22792	0.0554414	3.60729e-26	3.02702e-25
GM2A	-0.725172	0.0258691	3.64002e-26	3.05243e-25
THBD	1.10175	0.0492753	3.72701e-26	3.12328e-25
SHROOM1	1.01711	0.0457045	3.76959e-26	3.15685e-25
NEK9	0.193816	0.00919694	3.78723e-26	3.16948e-25
PPM1A	0.319221	0.0142077	3.80499e-26	3.18222e-25
WSB2	-0.343491	0.0147972	3.89416e-26	3.25461e-25
SPNS3	0.775995	0.0328233	3.90048e-26	3.25771e-25
LYZ	0.906376	0.0395581	3.91738e-26	3.26964e-25
SPSB1	-0.605324	0.026361	3.99893e-26	3.33548e-25
PFDN2	-0.310592	0.0152853	4.02838e-26	3.35779e-25
APOBEC3F	-0.380599	0.0174009	4.09553e-26	3.41148e-25
ATG9A	0.302712	0.0135968	4.24453e-26	3.53324e-25
ADPGK	-0.289184	0.013647	4.3032e-26	3.57969e-25
NAB2	0.401826	0.0192091	4.33307e-26	3.60214e-25
LMNB2	-0.356972	0.0167758	4.35386e-26	3.61701e-25
ITGB3	-1.58517	0.0763701	4.3749e-26	3.63207e-25
FCGR3A	0.664342	0.0272907	4.59399e-26	3.81142e-25
TNNI2	0.83393	0.0370668	4.63727e-26	3.84478e-25
GMFG	0.394344	0.0188998	4.65441e-26	3.85643e-25
BAIAP2L1	-0.85066	0.0420744	4.70689e-26	3.89473e-25
CCNI	0.351353	0.0163405	4.70523e-26	3.89473e-25
RUNX2	0.439468	0.0207734	4.7518e-26	3.92674e-25
TMEM107	0.330799	0.0158753	4.75187e-26	3.92674e-25
INO80C	-0.354099	0.0169238	4.78095e-26	3.94816e-25
ANKRD50	0.571303	0.0282112	4.81111e-26	3.97044e-25
NR6A1	-0.613429	0.0252968	4.91029e-26	4.04961e-25
RHBDF2	-0.575697	0.0280935	4.99604e-26	4.11761e-25
FKBP8	0.448022	0.0212864	5.02307e-26	4.13715e-25
BST2	-0.453804	0.0221045	5.16646e-26	4.25245e-25
SERPING1	-1.27817	0.0625111	5.1856e-26	4.26539e-25
PATL1	-0.388122	0.0181594	5.54869e-26	4.56104e-25
TGFBR1	0.460412	0.0213121	5.67281e-26	4.65999e-25
S1PR1	0.336427	0.0167416	5.69075e-26	4.67165e-25
CUL1	-0.328646	0.0163554	5.70196e-26	4.67778e-25
EMC2	-0.397834	0.0198012	5.72548e-26	4.69399e-25
NCAM1	-0.878834	0.0397498	5.77668e-26	4.73286e-25
PSMB9	-0.553555	0.025424	5.79151e-26	4.7419e-25
2020-03-01	1.27405	0.0545098	5.90414e-26	4.83094e-25
FGL2	0.727817	0.0349984	6.05998e-26	4.95521e-25
PTPN6	-0.405238	0.0174498	6.18917e-26	5.05753e-25
ITGA7	-1.03276	0.0487647	6.19644e-26	5.06016e-25
CISH	-0.736148	0.0342404	6.32528e-26	5.16199e-25
METTL6	-0.339506	0.0169605	6.42603e-26	5.24079e-25
RNPEPL1	0.329132	0.0164437	6.4445e-26	5.25241e-25
SQRDL	-0.580727	0.0265649	6.46452e-26	5.26212e-25
GPR42	-1.36416	0.0657185	6.46484e-26	5.26212e-25
ARID5A	-0.336225	0.0162904	6.51512e-26	5.29958e-25
SIRPB1	0.669436	0.0234511	6.52658e-26	5.30545e-25
AXIN1	0.316694	0.0157372	6.59624e-26	5.35859e-25
ZNF438	-0.553889	0.023667	6.7334e-26	5.46645e-25
GNPDA1	-0.331535	0.0151801	6.87692e-26	5.57571e-25
C2	-1.39861	0.0672323	6.87251e-26	5.57571e-25
INSIG2	-0.437013	0.0214714	7.00557e-26	5.67633e-25
CCNA1	-1.5083	0.0745539	7.01917e-26	5.68366e-25
TSEN34	0.496742	0.0216677	7.19003e-26	5.8175e-25
OXR1	0.356732	0.0178809	7.19379e-26	5.8175e-25
HIF1A	-0.367789	0.0177745	7.38507e-26	5.96833e-25
PSD3	-0.855283	0.041036	7.42939e-26	6.00025e-25
PPP2R5B	0.383472	0.0186641	7.5843e-26	6.11847e-25
ZNF207	-0.198605	0.00952558	7.58557e-26	6.11847e-25
KIT	0.846019	0.0376234	7.67576e-26	6.18722e-25
SAP30L	0.203335	0.00860304	7.78026e-26	6.26741e-25
GJA3	-1.55281	0.0780741	7.87039e-26	6.33592e-25
TAPBP	-0.467374	0.0235118	8.00373e-26	6.43911e-25
MCM2	-0.414216	0.0186581	8.10507e-26	6.51644e-25
ANKRD34B	1.73778	0.0861887	8.15756e-26	6.55441e-25
PPP3CA	0.328445	0.0162385	8.18768e-26	6.57314e-25
CDK7	-0.32318	0.0162699	8.1914e-26	6.57314e-25
MBOAT1	0.504789	0.0247394	8.24738e-26	6.6138e-25
CD59	-0.426689	0.01787	8.25703e-26	6.61729e-25
MSRA	0.390077	0.0182071	8.3675e-26	6.70152e-25
ANKRD29	-1.32877	0.0654357	8.5146e-26	6.81496e-25
IGFN1	-1.7087	0.0848431	8.66124e-26	6.92788e-25
SIGIRR	0.394991	0.0188065	8.80813e-26	7.04086e-25
ZRANB1	0.244132	0.01217	8.86242e-26	7.07973e-25
ANGPT1	1.42188	0.0717977	9.00951e-26	7.19262e-25
TUBB	-0.465577	0.0226349	9.07767e-26	7.2424e-25
DSN1	0.296969	0.014996	9.43092e-26	7.51943e-25
HCST	0.435059	0.0197019	9.45381e-26	7.53287e-25
YPEL4	0.752805	0.0355648	9.46692e-26	7.53849e-25
SNX5	0.214458	0.0108506	9.59574e-26	7.6362e-25
ZBTB44	0.348933	0.0168781	9.63483e-26	7.66242e-25
CNGB1	-1.39507	0.0698161	9.75264e-26	7.75118e-25
XKR8	0.396088	0.0200576	9.86196e-26	7.83307e-25
CD70	-0.766146	0.0337919	9.87716e-26	7.83661e-25
FBN1	-0.945027	0.0376678	9.87898e-26	7.83661e-25
SCO1	-0.245512	0.0119984	9.9054e-26	7.85258e-25
KLHL24	0.354318	0.0179555	1.00939e-25	7.99689e-25
TMEM38B	-0.496212	0.0235566	1.01471e-25	8.034e-25
MYBL2	-0.965492	0.0314371	1.036e-25	8.19731e-25
CRTC2	-0.308579	0.0137151	1.04466e-25	8.26063e-25
EML2	-0.341135	0.0169269	1.04729e-25	8.27619e-25
STX6	0.275431	0.0117661	1.05256e-25	8.31258e-25
SMPD2	-0.384101	0.019501	1.0708e-25	8.45128e-25
CD4	0.415678	0.0205739	1.09041e-25	8.60062e-25
ZBTB48	0.364969	0.0180361	1.09264e-25	8.61274e-25
WDR82	0.240049	0.0120396	1.09599e-25	8.63372e-25
WDTC1	0.239043	0.0119205	1.11239e-25	8.75737e-25
LY9	0.333868	0.0143126	1.11629e-25	8.78251e-25
GTF2H1	-0.251329	0.0119405	1.16387e-25	9.15108e-25
STK24	0.223693	0.0101939	1.18423e-25	9.30527e-25
HMGB2	0.432591	0.0200348	1.21011e-25	9.50266e-25
MSL1	0.373797	0.0132858	1.21754e-25	9.555e-25
YPEL2	0.335362	0.015907	1.23e-25	9.64672e-25
HIST1H1C	0.753602	0.0378677	1.23905e-25	9.71158e-25
NDRG2	0.320331	0.0153802	1.25206e-25	9.80742e-25
TOP1MT	0.344769	0.0175762	1.32264e-25	1.03538e-24
PMEPA1	-0.670415	0.0282757	1.34789e-25	1.05448e-24
NKIRAS1	-0.473321	0.0238785	1.36435e-25	1.06602e-24
GLIS2	0.755231	0.0351224	1.36395e-25	1.06602e-24
SLC35B2	-0.223631	0.0114416	1.369e-25	1.06899e-24
ATP6V1E1	-0.303836	0.014993	1.39198e-25	1.08625e-24
AGTRAP	-0.559952	0.0250486	1.3978e-25	1.09011e-24
SRI	-0.352243	0.0161007	1.40052e-25	1.09155e-24
UBN1	0.30464	0.0144474	1.41999e-25	1.10603e-24
DNPH1	-0.547383	0.0258233	1.44226e-25	1.12267e-24
RSBN1L	0.254932	0.0130727	1.47218e-25	1.14525e-24
SSH2	0.380777	0.0191328	1.47676e-25	1.1481e-24
COLQ	-0.689579	0.030744	1.48219e-25	1.1516e-24
TUBB6	-0.867775	0.0400269	1.49511e-25	1.16092e-24
FLRT2	1.7139	0.0870331	1.51532e-25	1.17515e-24
SPRED1	0.846277	0.0409865	1.51477e-25	1.17515e-24
IFITM3	-1.10757	0.0475442	1.53102e-25	1.18658e-24
FAM109A	0.356523	0.0181311	1.53921e-25	1.1922e-24
CASP1	-0.441317	0.0212298	1.54748e-25	1.19712e-24
PPM1D	0.256377	0.0129011	1.54675e-25	1.19712e-24
DTX2	-0.403863	0.0193814	1.55374e-25	1.20121e-24
MMD	-0.388483	0.0187445	1.61488e-25	1.24771e-24
MTMR4	-0.308571	0.0155557	1.63577e-25	1.26306e-24
CCNK	-0.190745	0.00956028	1.64896e-25	1.27246e-24
MADCAM1	1.16405	0.058251	1.70432e-25	1.31437e-24
HAX1	-0.225836	0.0116407	1.738e-25	1.33952e-24
CNTLN	-0.684912	0.0342149	1.73946e-25	1.33981e-24
IPO11	-0.58254	0.0267697	1.7499e-25	1.34703e-24
AQP3	0.40324	0.0187392	1.76831e-25	1.36036e-24
DTL	-1.11972	0.0576888	1.77681e-25	1.36605e-24
NAPA	-0.387819	0.0191632	1.78498e-25	1.37122e-24
SKIL	-0.544418	0.026121	1.78573e-25	1.37122e-24
GAPT	-0.578182	0.0282237	1.79225e-25	1.37538e-24
RGCC	0.488965	0.0227804	1.7955e-25	1.37703e-24
OSBPL2	0.311063	0.0125467	1.82922e-25	1.40156e-24
RNASET2	0.49292	0.0232882	1.82974e-25	1.40156e-24
PI4K2A	0.269536	0.0136121	1.8319e-25	1.40236e-24
XRN1	-0.471558	0.0243639	1.87576e-25	1.43505e-24
TMEM104	0.272694	0.0140909	1.88311e-25	1.4398e-24
AP2A2	0.243548	0.0118489	1.89235e-25	1.44597e-24
LRFN1	0.475949	0.022087	1.91556e-25	1.46281e-24
REEP5	0.262228	0.0119093	1.97324e-25	1.50594e-24
P2RX5-TAX1BP3	-0.65595	0.0339451	1.97507e-25	1.50642e-24
ACTR3	-0.294674	0.0139895	2.05138e-25	1.56366e-24
H2AFV	0.187975	0.00971963	2.14191e-25	1.63167e-24
OTUD1	0.321956	0.0167036	2.14475e-25	1.63284e-24
STAT3	-0.350254	0.0170774	2.21293e-25	1.68371e-24
RAB5A	-0.312586	0.0153373	2.24831e-25	1.7096e-24
TMEM91	0.718996	0.033683	2.30124e-25	1.74878e-24
RAF1	0.343371	0.0130457	2.30469e-25	1.75033e-24
PSMB2	-0.315869	0.0156227	2.31859e-25	1.75982e-24
TRIM69	-0.368461	0.0182445	2.33861e-25	1.77393e-24
C11orf68	0.277965	0.0144721	2.40397e-25	1.82241e-24
KCNN4	-0.593083	0.0287039	2.4117e-25	1.82715e-24
EXT1	-0.319968	0.0155511	2.41739e-25	1.83036e-24
STK10	0.276518	0.0121883	2.46485e-25	1.86516e-24
C16orf70	0.202727	0.0101257	2.51584e-25	1.90259e-24
UBE2D4	-0.34525	0.0173154	2.51812e-25	1.90316e-24
DNAJC5B	-0.748139	0.0381748	2.54884e-25	1.92521e-24
PID1	1.22641	0.0621739	2.56232e-25	1.93422e-24
GSG2	-0.913001	0.0470435	2.57374e-25	1.94166e-24
SIGLEC9	-0.491665	0.0232377	2.57798e-25	1.94369e-24
TXNRD1	-0.332131	0.015426	2.69249e-25	2.0288e-24
FBP1	0.746733	0.036218	2.69757e-25	2.0314e-24
RCN1	-0.527655	0.0255473	2.7165e-25	2.04442e-24
TREM2	1.45141	0.0739592	2.76291e-25	2.0781e-24
UBE2L6	-0.661882	0.0336369	2.78026e-25	2.08988e-24
STAT4	-0.303122	0.0132312	2.79472e-25	2.09949e-24
TRAF3IP3	0.339506	0.0154094	2.89217e-25	2.17139e-24
DPH5	0.386675	0.0202499	2.9067e-25	2.18099e-24
RAB1A	-0.316742	0.0141707	2.92725e-25	2.19509e-24
DGAT1	0.32194	0.0168716	2.97398e-25	2.22879e-24
RASAL1	1.29671	0.0655914	3.01705e-25	2.25971e-24
VPS8	0.335259	0.0171506	3.02805e-25	2.26659e-24
WARS	-0.926911	0.04536	3.03106e-25	2.26748e-24
CLEC4A	-0.641447	0.0290813	3.04381e-25	2.27565e-24
TXNIP	0.41674	0.0188057	3.07306e-25	2.29615e-24
SLC31A2	-0.647357	0.0314134	3.11957e-25	2.3295e-24
BCAT1	-0.967197	0.043951	3.12496e-25	2.33213e-24
RPS6	0.364585	0.0191368	3.13218e-25	2.33612e-24
CHPT1	0.47055	0.0176403	3.15295e-25	2.35021e-24
MAPK6	-0.350569	0.017645	3.16473e-25	2.35758e-24
NFAT5	-0.567899	0.0298318	3.21271e-25	2.3919e-24
APOL2	-0.546536	0.0285628	3.26839e-25	2.4319e-24
ETV7	-1.23233	0.0631209	3.36128e-25	2.49953e-24
FOLR2	1.30046	0.0674152	3.40602e-25	2.53129e-24
KCNK6	0.340856	0.0161959	3.41338e-25	2.53525e-24
PHLPP1	0.337514	0.0174927	3.42767e-25	2.54435e-24
FBRS	-0.260083	0.0133025	3.44408e-25	2.55501e-24
HELZ2	-0.534132	0.02812	3.45304e-25	2.55902e-24
AKTIP	0.328648	0.0150939	3.45359e-25	2.55902e-24
PRSS22	-1.39432	0.0734132	3.46519e-25	2.56609e-24
MAP4K2	0.305679	0.0139383	3.57319e-25	2.6445e-24
TOP1	-0.289224	0.0152453	3.59544e-25	2.65939e-24
COMMD10	-0.515879	0.0271964	3.61241e-25	2.67036e-24
SNX1	0.142164	0.00681028	3.63571e-25	2.68599e-24
SPG20	-0.31427	0.0140592	3.71018e-25	2.73938e-24
RTN4	-0.349247	0.0164575	3.72982e-25	2.75226e-24
PGLS	0.34592	0.0182553	3.73703e-25	2.75595e-24
CHPF	-0.490029	0.0258633	3.75054e-25	2.76428e-24
RHOQ	-0.459599	0.0226099	3.87902e-25	2.85729e-24
GPR160	0.657359	0.0302917	3.89366e-25	2.86638e-24
PRODH	-1.36925	0.0723523	3.8975e-25	2.86752e-24
RPS8	0.373718	0.0197568	3.9579e-25	2.91023e-24
GIMAP5	-0.262828	0.0125379	3.96041e-25	2.91037e-24
CSTB	-0.516394	0.0264472	3.96663e-25	2.91322e-24
CNOT4	-0.220972	0.0116884	4.03232e-25	2.95973e-24
TNFRSF13B	-0.796334	0.0262986	4.04463e-25	2.96701e-24
AES	0.267171	0.0138623	4.08044e-25	2.99152e-24
CLEC9A	1.23003	0.0640205	4.17719e-25	3.05928e-24
KIAA0430	0.27937	0.0145504	4.17776e-25	3.05928e-24
GSAP	-0.62011	0.0328643	4.29612e-25	3.1441e-24
SLCO3A1	0.355322	0.0138869	4.31233e-25	3.15412e-24
KL	-1.08802	0.0575465	4.36537e-25	3.19104e-24
CDC25A	-1.05077	0.0557298	4.40232e-25	3.21617e-24
DTNB	-0.275064	0.0135245	4.46591e-25	3.26072e-24
CPPED1	0.430683	0.0175929	4.47476e-25	3.26526e-24
ESYT1	0.246298	0.0113908	4.53619e-25	3.30816e-24
GRK5	-0.282371	0.013474	4.60171e-25	3.35398e-24
MGST2	0.618673	0.0302731	4.64009e-25	3.37787e-24
RETN	-1.14725	0.050671	4.64261e-25	3.37787e-24
OAZ1	0.324626	0.0170759	4.6409e-25	3.37787e-24
B4GALT4	-0.250457	0.012984	4.70071e-25	3.41815e-24
INTS9	-0.20646	0.0109253	4.73813e-25	3.44335e-24
ATP6V1E2	-0.406793	0.0212435	4.84044e-25	3.51566e-24
DBNDD1	0.708351	0.0351448	4.98268e-25	3.61686e-24
COMMD6	0.361494	0.0186551	5.03381e-25	3.65186e-24
TST	0.521275	0.0277752	5.12905e-25	3.71879e-24
FAM220A	0.274767	0.0143683	5.19014e-25	3.76089e-24
IGFBP7	-0.762247	0.0322054	5.26101e-25	3.81003e-24
UBE2R2	0.410588	0.0157824	5.30469e-25	3.83944e-24
PSMD1	-0.245942	0.0127094	5.37624e-25	3.88897e-24
IRF2BPL	0.355252	0.0189858	5.66375e-25	4.09457e-24
C1orf85	-0.401642	0.0211606	5.68917e-25	4.11057e-24
FLT1	-1.00535	0.0502578	5.75029e-25	4.15232e-24
PTX3	-0.86178	0.0460819	5.76941e-25	4.16372e-24
MX2	-0.345337	0.0176807	5.7991e-25	4.18273e-24
POU6F1	0.376302	0.0172523	5.80921e-25	4.1876e-24
CCDC97	-0.221991	0.0109284	5.93118e-25	4.27305e-24
AHNAK	0.509476	0.0235289	5.94575e-25	4.28108e-24
ZXDC	0.221512	0.011119	6.03025e-25	4.33942e-24
AK8	-1.36642	0.0731825	6.08078e-25	4.37326e-24
LRRC32	-0.773886	0.0414558	6.12077e-25	4.39948e-24
RNF166	0.44687	0.0212628	6.43987e-25	4.62618e-24
HIST1H2BD	0.779762	0.0372624	6.48311e-25	4.65456e-24
ENTPD7	-0.421071	0.0219395	6.50456e-25	4.66727e-24
STX12	-0.319871	0.0153218	6.60454e-25	4.73629e-24
ZADH2	0.333627	0.0124423	6.94509e-25	4.97765e-24
HSP90AA1	-0.25911	0.0127117	7.02535e-25	5.03228e-24
IKBKB	-0.320215	0.0168722	7.12393e-25	5.09996e-24
PRKCA	0.419466	0.0200984	7.14319e-25	5.11082e-24
PYCR1	-0.96142	0.0486524	7.26104e-25	5.19216e-24
ZYG11B	0.392168	0.0211183	7.28683e-25	5.20762e-24
RAP1GAP2	0.525495	0.0236689	7.3049e-25	5.21755e-24
ANTXR1	1.29459	0.0697264	7.33044e-25	5.23279e-24
ALDH1A1	0.936764	0.0499362	7.38023e-25	5.26282e-24
RHOBTB1	0.888402	0.0465132	7.38095e-25	5.26282e-24
MAP3K2	0.39063	0.0210758	7.76776e-25	5.53547e-24
CBX1	0.230709	0.0122614	7.81316e-25	5.56465e-24
ZUFSP	-0.326964	0.017369	7.83183e-25	5.57476e-24
SCPEP1	0.424402	0.0207002	7.88292e-25	5.60793e-24
TNFSF12	0.336765	0.0181819	7.9445e-25	5.64852e-24
ADI1	0.333123	0.0157621	7.99863e-25	5.68376e-24
HGF	0.882418	0.0459504	8.13977e-25	5.78077e-24
ITGB2	0.41914	0.0181238	8.20111e-25	5.82102e-24
PROB1	-0.724396	0.0389722	8.20651e-25	5.82154e-24
PRKCSH	0.25222	0.0136323	8.2408e-25	5.84254e-24
GART	-0.285516	0.013833	8.40999e-25	5.9591e-24
AMFR	0.192428	0.0102951	8.57949e-25	6.07576e-24
TAGAP	-0.479753	0.0225299	8.72408e-25	6.17465e-24
CNPPD1	0.244747	0.013253	8.76979e-25	6.20349e-24
DTX4	0.601889	0.0285794	8.82751e-25	6.24078e-24
ESYT2	0.213578	0.0100221	8.90916e-25	6.29493e-24
ZNF263	0.167888	0.00834436	9.05372e-25	6.39345e-24
MGST1	-0.818306	0.041385	9.06543e-25	6.3981e-24
LRRC28	0.259427	0.0140698	9.23803e-25	6.51623e-24
GPR107	-0.352476	0.0191183	9.27154e-25	6.53617e-24
MEF2C	0.460899	0.0219092	9.59372e-25	6.75948e-24
GINS2	-0.883701	0.0480446	1.00307e-24	7.0634e-24
ARMC7	0.249562	0.0135716	1.0118e-24	7.12082e-24
PTGDR2	0.961966	0.0386777	1.04589e-24	7.3566e-24
RPS13	0.382242	0.0208102	1.05058e-24	7.38544e-24
TSPAN17	-0.273552	0.0138234	1.05181e-24	7.38988e-24
CEACAM1	-0.674933	0.0336045	1.05779e-24	7.42776e-24
SP140	-0.316127	0.0165845	1.06196e-24	7.45283e-24
SLC18A1	-1.50142	0.0786745	1.07731e-24	7.5479e-24
QPCT	-0.631504	0.0299708	1.0769e-24	7.5479e-24
CACNA1A	-0.760257	0.0356715	1.07732e-24	7.5479e-24
ISG20	-0.440968	0.0234177	1.08482e-24	7.59619e-24
SCD	-0.655607	0.0293067	1.08834e-24	7.61658e-24
CNDP2	-0.39839	0.0185476	1.10815e-24	7.75087e-24
NLRC5	-0.47588	0.0255647	1.11373e-24	7.78554e-24
CYHR1	0.318443	0.0170858	1.13266e-24	7.91338e-24
C19orf12	-0.277981	0.0132381	1.15063e-24	8.03443e-24
SIGLEC11	1.44332	0.0737219	1.16729e-24	8.14621e-24
LHFP	-1.04354	0.051422	1.17538e-24	8.19813e-24
MACC1	-0.835912	0.0436979	1.19175e-24	8.30764e-24
DACT3	-1.05703	0.0568316	1.19881e-24	8.35218e-24
MEGF9	0.580208	0.0257868	1.20326e-24	8.37854e-24
SIK3	-0.30251	0.015663	1.22191e-24	8.50362e-24
KLRC1	-0.682338	0.0314478	1.23585e-24	8.59581e-24
GAS2L3	1.11561	0.0604972	1.24259e-24	8.6379e-24
PTAFR	-0.524737	0.0253408	1.24978e-24	8.68302e-24
BAIAP2	0.431255	0.0236008	1.25107e-24	8.68715e-24
PELI3	0.365394	0.018998	1.27467e-24	8.84611e-24
CASC4	0.25546	0.0133277	1.30001e-24	9.01695e-24
PARP16	0.227271	0.0120948	1.3048e-24	9.04514e-24
RELL1	0.498603	0.0273211	1.30561e-24	9.04575e-24
SNX2	0.241268	0.0132253	1.32209e-24	9.15484e-24
PIP4K2A	0.278359	0.0130439	1.33557e-24	9.24307e-24
TLK2	0.200535	0.0109195	1.33692e-24	9.24726e-24
ZNF212	0.178758	0.00981035	1.37616e-24	9.51343e-24
ANKRD55	0.856562	0.0325392	1.38419e-24	9.56363e-24
SOS2	0.33584	0.0181325	1.42382e-24	9.83203e-24
LYSMD2	-0.428761	0.0205175	1.43452e-24	9.90039e-24
MNT	0.279051	0.0148236	1.44053e-24	9.9364e-24
RPL6	0.309145	0.0169938	1.4542e-24	1.00252e-23
GNAI2	0.328784	0.0167775	1.46633e-24	1.01032e-23
CERK	0.242502	0.0106712	1.52589e-24	1.05078e-23
SENP1	-0.21548	0.011869	1.55727e-24	1.07179e-23
PSMD7	-0.179083	0.00951366	1.55887e-24	1.0723e-23
PIGV	-0.240213	0.0127857	1.57432e-24	1.08233e-23
RGS18	0.674009	0.0356974	1.57601e-24	1.0829e-23
CREM	-0.469644	0.0185109	1.58118e-24	1.08586e-23
MOB3A	0.340703	0.0158691	1.58378e-24	1.08704e-23
SLC27A2	-0.909176	0.050131	1.61287e-24	1.10579e-23
MLC1	0.647843	0.0229554	1.61208e-24	1.10579e-23
AGAP3	-0.454284	0.0218412	1.61976e-24	1.10991e-23
TUBG1	-0.364783	0.0201227	1.63736e-24	1.12135e-23
FAM89A	-0.38265	0.0211099	1.64151e-24	1.12357e-23
SERINC3	0.232042	0.0125463	1.71349e-24	1.1722e-23
IL2RB	-0.390145	0.0202453	1.71559e-24	1.173e-23
EEF1A1	0.320906	0.0177334	1.73793e-24	1.18762e-23
CHST3	-1.57126	0.0852756	1.7574e-24	1.20026e-23
ABI2	0.244708	0.0131507	1.77137e-24	1.20914e-23
MCM4	-0.424056	0.0220851	1.7886e-24	1.22024e-23
ANO10	0.362077	0.0192044	1.80583e-24	1.23132e-23
TGM2	-0.67459	0.0324548	1.80696e-24	1.23142e-23
SETD1B	0.279239	0.0154507	1.81528e-24	1.23573e-23
MDM2	-0.400171	0.0198681	1.81525e-24	1.23573e-23
UBR1	-0.297636	0.0164716	1.82656e-24	1.24274e-23
C7orf43	0.442399	0.0230567	1.84291e-24	1.25318e-23
ROM1	-0.551978	0.0305578	1.84797e-24	1.25594e-23
NMI	-0.423669	0.0224888	1.84986e-24	1.25653e-23
NECAP2	-0.21226	0.0113276	1.86303e-24	1.26479e-23
LIG4	-0.369067	0.0202247	1.87983e-24	1.27551e-23
PKN2	0.380642	0.0210999	1.9313e-24	1.30972e-23
SEC23B	-0.202138	0.0102154	1.95417e-24	1.32451e-23
HECA	0.296423	0.0160924	1.95643e-24	1.32532e-23
OAF	-0.618235	0.0322432	1.98792e-24	1.34592e-23
KIFC3	-0.83076	0.0453002	1.99642e-24	1.35094e-23
SH3RF1	0.619846	0.0322126	2.0005e-24	1.35297e-23
APOBEC3G	-0.305947	0.0132286	2.01165e-24	1.35977e-23
RNGTT	-0.325655	0.0180742	2.01426e-24	1.3608e-23
MPZ	0.484795	0.0252789	2.04054e-24	1.3778e-23
SCARF1	-0.709322	0.0359953	2.11012e-24	1.42402e-23
PPP4R1	0.226198	0.01132	2.13403e-24	1.43937e-23
ANKRD22	-1.69938	0.0910204	2.14545e-24	1.44629e-23
CCDC147	-0.991552	0.0546811	2.15198e-24	1.44992e-23
BATF2	-0.809287	0.0408902	2.1645e-24	1.45756e-23
CTPS1	-0.394992	0.0184105	2.17135e-24	1.46139e-23
GINM1	0.302433	0.0157488	2.22646e-24	1.49767e-23
RPS3	0.381328	0.0212282	2.23276e-24	1.5011e-23
TRIM14	-0.300247	0.0128684	2.32006e-24	1.55895e-23
TNFSF10	-0.650071	0.035983	2.38423e-24	1.60121e-23
GAA	0.49525	0.0259987	2.45563e-24	1.64827e-23
TGS1	-0.204675	0.0106605	2.47518e-24	1.6605e-23
ANAPC13	0.360774	0.018949	2.4838e-24	1.66449e-23
CCDC64	-0.42472	0.0190164	2.48375e-24	1.66449e-23
PPP1R11	-0.360388	0.0188324	2.5444e-24	1.70419e-23
THBS4	0.796516	0.0412068	2.58441e-24	1.73006e-23
HSH2D	0.423131	0.0227693	2.61338e-24	1.74851e-23
MVP	-0.40967	0.0223235	2.63789e-24	1.76397e-23
TRAFD1	-0.500208	0.026497	2.64017e-24	1.76455e-23
PHF11	-0.331221	0.0175463	2.6832e-24	1.79235e-23
ZNF552	0.265376	0.0148672	2.77293e-24	1.85129e-23
DAGLB	0.262662	0.0147278	2.90139e-24	1.93499e-23
MVD	-0.316852	0.0177742	2.89992e-24	1.93499e-23
TLE3	-0.328977	0.0168165	2.93301e-24	1.95503e-23
NIN	0.384985	0.0201727	2.98855e-24	1.99065e-23
PQLC1	0.307829	0.0172834	2.98964e-24	1.99065e-23
SYNGR2	-0.339623	0.0189044	3.05205e-24	2.03112e-23
CDCA5	-0.659989	0.0335649	3.05782e-24	2.03387e-23
SAP130	0.215006	0.0119143	3.06717e-24	2.039e-23
NHSL1	1.0933	0.0611508	3.14153e-24	2.08733e-23
BCAR3	-0.63399	0.0304065	3.17708e-24	2.1095e-23
ANGEL1	0.231257	0.0116741	3.17828e-24	2.1095e-23
PDLIM5	-0.333	0.0177266	3.18667e-24	2.11394e-23
HYLS1	0.312055	0.0173722	3.18983e-24	2.11492e-23
PROC	1.12921	0.0621968	3.20602e-24	2.12452e-23
IFIT2	-0.614769	0.0336457	3.21455e-24	2.12904e-23
HABP4	0.283935	0.0151449	3.22817e-24	2.13693e-23
ST20	0.698054	0.0333091	3.25337e-24	2.15247e-23
SLC39A11	-0.385306	0.0206148	3.31251e-24	2.19043e-23
ACSS2	0.314644	0.0167211	3.32492e-24	2.19748e-23
METTL1	-0.661811	0.0355912	3.35551e-24	2.21652e-23
DISP1	0.319528	0.0161051	3.41061e-24	2.25173e-23
CYBA	-0.39396	0.0212569	3.43314e-24	2.2654e-23
INSR	0.598179	0.0321717	3.49959e-24	2.30803e-23
ZMYM2	0.286117	0.0153126	3.54171e-24	2.33457e-23
SKAP2	0.437895	0.0198543	3.55807e-24	2.34412e-23
C14orf93	0.246354	0.0139066	3.59812e-24	2.36926e-23
CHST15	0.46711	0.0196701	3.60709e-24	2.3739e-23
DCTN4	-0.246331	0.0129529	3.66921e-24	2.41225e-23
CMTM4	0.564082	0.0313084	3.66815e-24	2.41225e-23
GPR133	1.06435	0.058411	3.73593e-24	2.45482e-23
TMEM204	0.451731	0.019995	3.7795e-24	2.48214e-23
C2CD2L	0.269457	0.0146112	3.82929e-24	2.51351e-23
TRIP12	-0.213256	0.0120657	3.89168e-24	2.55312e-23
TP53INP1	0.434311	0.0245775	3.91807e-24	2.56909e-23
PRPF3	-0.349955	0.0196812	3.97424e-24	2.60455e-23
CRISP3	1.75609	0.0633407	4.00081e-24	2.62058e-23
PLCD1	0.356223	0.0156454	4.0101e-24	2.62529e-23
CNST	0.232985	0.0124797	4.02949e-24	2.6366e-23
SCARF2	0.641558	0.0363606	4.12825e-24	2.69981e-23
PPM1L	0.446526	0.0227559	4.13219e-24	2.70097e-23
C17orf99	-1.30595	0.0701997	4.1663e-24	2.72183e-23
NEU1	-0.383848	0.0197137	4.17825e-24	2.72822e-23
MITF	0.717106	0.0397449	4.34935e-24	2.83845e-23
PLAUR	-0.537107	0.027391	4.36654e-24	2.84818e-23
GDPD3	0.813663	0.0420769	4.39677e-24	2.8664e-23
DMRTA2	-1.50139	0.0852592	4.41803e-24	2.87875e-23
AK2	-0.245862	0.0123114	4.42512e-24	2.88187e-23
NLRC4	0.630105	0.0317726	4.44797e-24	2.89524e-23
INPP5K	0.183868	0.0100615	4.46151e-24	2.90254e-23
NRF1	0.158944	0.00848242	4.52172e-24	2.94018e-23
ELMSAN1	0.237891	0.0132361	4.53168e-24	2.94512e-23
MAPK1IP1L	-0.194663	0.0103986	4.56476e-24	2.96507e-23
BET1L	0.169927	0.00919869	4.60379e-24	2.98887e-23
ALS2CL	0.905927	0.0488207	4.65225e-24	3.01876e-23
FKBP15	-0.310436	0.0172414	4.76689e-24	3.08994e-23
FBXO2	-0.53436	0.0242646	4.76683e-24	3.08994e-23
PTPRF	-1.48275	0.0843877	4.77058e-24	3.09072e-23
DYRK1B	0.287363	0.0155201	4.78921e-24	3.10118e-23
MAP2K6	0.396	0.0206597	4.83248e-24	3.12758e-23
SMAD2	0.175463	0.00999265	4.87982e-24	3.15658e-23
NLRP1	0.49128	0.0257865	4.88627e-24	3.15912e-23
TNFSF13	0.522329	0.0297534	4.91759e-24	3.17772e-23
BTN3A3	-0.237081	0.0112807	4.96771e-24	3.20844e-23
ARNT	0.178212	0.00964002	4.97377e-24	3.21069e-23
ATG16L2	0.785103	0.0423154	5.04773e-24	3.25675e-23
TUBA1B	-0.398189	0.021808	5.0531e-24	3.25853e-23
FRMD4B	-0.478528	0.0239781	5.21299e-24	3.3599e-23
GTPBP2	-0.26071	0.0144557	5.23453e-24	3.37204e-23
CBLN3	-0.780398	0.0370058	5.26348e-24	3.38894e-23
KPNB1	-0.194755	0.010719	5.36873e-24	3.45493e-23
SIGLEC5	-0.767116	0.0306403	5.42518e-24	3.48946e-23
ARF5	0.251273	0.014355	5.43985e-24	3.49709e-23
MAP4K3	0.322971	0.0182276	5.55869e-24	3.57164e-23
RPL13A	0.307075	0.0175553	5.57452e-24	3.57997e-23
ZNFX1	-0.286667	0.0161685	5.74967e-24	3.69055e-23
MYH11	-0.655105	0.0347422	5.75761e-24	3.69375e-23
MAPRE2	0.199014	0.010856	5.77828e-24	3.70388e-23
SEC61B	-0.311864	0.0174415	5.77934e-24	3.70388e-23
CRBN	0.229851	0.0129282	5.97893e-24	3.82983e-23
ANXA3	-1.10052	0.0499533	6.00101e-24	3.84003e-23
SYNGR3	-0.594631	0.0287733	6.00029e-24	3.84003e-23
TMEM169	0.426084	0.0231258	6.05112e-24	3.87011e-23
POMGNT1	-0.211116	0.0119136	6.08257e-24	3.88823e-23
MRVI1	0.904852	0.0467891	6.10112e-24	3.89809e-23
LCP1	-0.321951	0.0151802	6.13594e-24	3.91834e-23
CRTC1	0.31427	0.0170936	6.16823e-24	3.93694e-23
DNAJB1	0.223902	0.0124598	6.19825e-24	3.95408e-23
RAB34	0.516202	0.0261447	6.20413e-24	3.95581e-23
TOMM34	-0.255999	0.0131696	6.25871e-24	3.98857e-23
SLC44A1	0.425163	0.021246	6.26237e-24	3.98886e-23
PHF2	0.233705	0.0125077	6.27984e-24	3.99795e-23
BAI1	-1.01903	0.0572864	6.33477e-24	4.03087e-23
EIF2D	0.339611	0.0188751	6.40074e-24	4.07077e-23
MYOM1	0.558447	0.026701	6.52345e-24	4.14669e-23
PLCB4	-1.29963	0.0746769	6.64951e-24	4.22468e-23
PDE2A	-0.873586	0.0502111	6.71764e-24	4.26578e-23
SYNJ1	0.314902	0.0181075	6.82079e-24	4.32909e-23
EPHB6	0.426061	0.0211912	6.83716e-24	4.33727e-23
ACAT2	-0.239086	0.0137522	6.89457e-24	4.37147e-23
PCYOX1L	0.291625	0.01383	6.9557e-24	4.40798e-23
ATF7IP	-0.349967	0.02014	7.01419e-24	4.4428e-23
EHHADH	-0.746289	0.0387648	7.06457e-24	4.47243e-23
SLAMF8	-1.26864	0.0680437	7.18512e-24	4.54644e-23
PLEKHN1	-0.881244	0.0493486	7.30105e-24	4.61746e-23
DAPK2	0.587301	0.0311639	7.31787e-24	4.62575e-23
STOML1	-0.399424	0.021091	7.33128e-24	4.63188e-23
DENND6A	0.287669	0.0158419	7.36115e-24	4.6484e-23
FBRSL1	0.322428	0.0181723	7.56108e-24	4.77224e-23
ZFAND5	0.21278	0.0119429	7.59276e-24	4.78931e-23
PSMD11	-0.185207	0.0100345	7.5958e-24	4.78931e-23
CACNB4	1.15536	0.0665401	7.63372e-24	4.81078e-23
ERBB2	0.463563	0.0225108	7.65924e-24	4.82443e-23
FSTL3	-0.614811	0.0353183	7.80666e-24	4.91481e-23
EPHX1	0.397007	0.0214345	7.87763e-24	4.95699e-23
PSMB4	-0.266096	0.0153652	7.89123e-24	4.96304e-23
NAB1	-0.36903	0.0207408	8.01137e-24	5.03606e-23
CRHBP	1.23458	0.0606789	8.07256e-24	5.07197e-23
ZC3H12D	-0.431002	0.0193362	8.11138e-24	5.0938e-23
TMEM45B	0.7054	0.0321952	8.15698e-24	5.11986e-23
C9orf40	0.359895	0.0194232	8.18111e-24	5.13242e-23
ZCCHC10	-0.334355	0.0183953	8.27662e-24	5.18973e-23
TOB1	0.293652	0.0147688	8.47963e-24	5.31435e-23
DEFB1	-1.68316	0.0974028	8.51599e-24	5.33446e-23
GRAMD1B	-0.465447	0.0234682	8.68432e-24	5.43429e-23
LCN2	-1.23419	0.06258	8.68402e-24	5.43429e-23
DDX58	-0.461285	0.0254399	8.68842e-24	5.43429e-23
ERCC6	0.287559	0.0157121	8.71816e-24	5.45016e-23
SLC14A1	0.771952	0.0445514	8.77456e-24	5.48267e-23
[truncated: 8,371 more rows]
