# Supplementary material for: Sex-specific differences in peripheral blood leukocyte transcriptional response to LPS are enriched for HLA region and X chromosome genes
Source: Sci Rep. 2021 Jan 13;11:1107. doi: 10.1038/s41598-020-80145-z (PMC7806814; doi:10.1038/s41598-020-80145-z)
Supplement: Supplementary file 3 — Supplementary Table S2. [file 41598_2020_80145_MOESM3_ESM.xlsx]

## Sheet: CombinedResults_TreatbySexMainE
Supplementary Table S2. Genes with significant (FDR<0.05) sex by (LPS) treatment
interaction responses.
gene	beta	se	p_value	p_adjust
ACTB	0.13	0.0339	0.000238	0.00860594
USP42	0.0907	0.0262	0.000802	0.0174606
RRAS	0.207	0.0474	3.54e-05	0.00277745
ADPGK	0.119	0.028	5.08e-05	0.00346301
TRANK1	0.145	0.0414	0.00072	0.0165414
TLK1	-0.107	0.0361	0.0038	0.0467044
NUB1	0.175	0.0311	2.78e-07	0.000201471
IRF5	0.204	0.0488	6.69e-05	0.00399319
GPR15	-0.176	0.0535	0.00138	0.0244886
ZNF320	-0.109	0.0343	0.00203	0.0316949
TPI1	0.185	0.0634	0.00422	0.0499473
SNX10	0.325	0.0691	9.63e-06	0.00135963
GATAD2B	-0.181	0.0549	0.00137	0.0243458
RBL2	-0.146	0.029	2.75e-06	0.000601864
CBLB	-0.114	0.0346	0.00133	0.0239074
PTGER4	0.197	0.0411	6.98e-06	0.00110222
PTGS2	0.3	0.0947	0.00203	0.0316949
TMEM63B	0.118	0.0399	0.00378	0.0465503
BCKDK	0.145	0.0397	0.000408	0.0117547
APPL2	-0.0835	0.0274	0.00286	0.0390783
CDC14A	-0.124	0.0351	0.00064	0.0154912
NFKBIE	0.224	0.0484	1.27e-05	0.00160033
RAB20	0.26	0.0672	0.000203	0.00786467
IFT122	-0.13	0.0444	0.00401	0.0483798
HIST1H4H	0.189	0.0528	0.000562	0.0143962
CXCL11	0.716	0.224	0.00186	0.0300175
RPGRIP1L	-0.227	0.0574	0.000153	0.00640383
ANKRD6	-0.153	0.0457	0.00113	0.021654
FZD2	0.225	0.074	0.00289	0.0393589
HLA-DMA	0.207	0.0549	0.000285	0.0094307
GPR55	-0.145	0.0474	0.0028	0.0385116
STX12	0.1	0.0342	0.00415	0.049353
UBE2L6	0.35	0.0636	4.24e-07	0.000229974
EPSTI1	0.275	0.0671	9.23e-05	0.0046908
MVP	0.218	0.0439	3.56e-06	0.000740183
TMSB10	0.178	0.0457	0.000189	0.00746131
ACP5	0.207	0.0606	0.000915	0.0188671
PTPRM	-0.151	0.0417	0.000462	0.0125021
TJP2	0.325	0.061	8.51e-07	0.000296366
PDSS1	0.174	0.0554	0.00215	0.0329499
CTNNA1	0.097	0.032	0.00301	0.0402894
ERICH1	0.102	0.0294	0.000799	0.0174606
C4orf32	0.211	0.0574	0.000405	0.0116953
CCL3	0.442	0.114	0.000198	0.0077431
USP36	-0.0864	0.0267	0.00166	0.0277222
LGALS1	0.235	0.0676	0.000779	0.017319
RGS18	-0.254	0.0731	0.000762	0.0172038
IL15RA	0.267	0.0601	2.64e-05	0.00236935
RILP	0.271	0.0592	1.63e-05	0.0017682
ATF5	0.311	0.0885	0.000659	0.015719
MYCL	0.232	0.0752	0.00262	0.0370153
TBC1D9	0.193	0.0529	0.000426	0.0120234
DUSP5	0.282	0.0634	2.52e-05	0.00231154
MPZL3	-0.206	0.0516	0.000138	0.0060618
CBX7	-0.12	0.0277	3.78e-05	0.00291083
ANXA4	0.162	0.0448	0.00046	0.012475
SCARB2	0.228	0.0561	9.99e-05	0.00481179
TRAFD1	0.288	0.0516	3.1e-07	0.000201471
IFNAR2	0.102	0.0292	0.000711	0.0164181
PLSCR1	0.364	0.0697	1.35e-06	0.000385591
ISG20	0.213	0.0463	1.41e-05	0.00169132
EML5	-0.165	0.0554	0.00365	0.0455337
SOCS1	0.449	0.0834	7.2e-07	0.000296366
APBA2	-0.116	0.0326	0.00061	0.0151589
STOML1	0.168	0.044	0.00025	0.00875682
ZNF33B	-0.163	0.0431	0.000272	0.00917081
MANSC1	-0.463	0.112	7.79e-05	0.00430001
NAP1L4	-0.0639	0.0191	0.00118	0.0222364
OLIG2	-0.333	0.109	0.00292	0.0396376
ELOVL1	0.0983	0.0271	0.000456	0.0124205
C1QA	0.987	0.204	5.76e-06	0.000933195
TYMP	0.356	0.0727	4.66e-06	0.000867664
ASPH	-0.16	0.0492	0.00152	0.0260467
BCL2A1	0.251	0.0654	0.000228	0.00839027
NAGA	0.148	0.0409	0.000467	0.0125287
SNX8	0.151	0.0505	0.00351	0.0443191
MRAS	0.315	0.0899	0.000699	0.0161782
SRBD1	0.143	0.0376	0.000259	0.00895021
NFATC3	-0.106	0.0357	0.00384	0.0470108
DPYSL2	0.149	0.0436	0.000895	0.0186814
ITPKB	-0.118	0.0268	3.07e-05	0.00258772
RCE1	0.0803	0.0262	0.0027	0.0375921
GLI1	-0.258	0.0738	0.000722	0.0165569
ACSS1	-0.0839	0.0267	0.00216	0.0329816
ZNF782	-0.13	0.0395	0.0014	0.0246333
RGS14	-0.123	0.0383	0.00174	0.0287503
SRF	0.0774	0.0254	0.00286	0.0390783
NUGGC	-0.168	0.0559	0.00325	0.0423655
CTSF	-0.136	0.0443	0.00278	0.0383634
HIST1H2BK	0.163	0.0432	0.000294	0.00961615
GCNT1	0.174	0.0421	7.7e-05	0.00428586
ABLIM1	-0.119	0.0402	0.0037	0.0459279
C15orf48	0.581	0.135	4.53e-05	0.00321089
SVIL	-0.239	0.0565	5.69e-05	0.00373593
KCNMA1	0.531	0.176	0.00321	0.0421064
ADD3	-0.126	0.0291	3.78e-05	0.00291083
ANKMY2	-0.0877	0.0291	0.00315	0.0415833
SETD1B	-0.0989	0.0305	0.00161	0.0271416
CSRP1	0.0808	0.0249	0.00157	0.02672
ANKRD28	-0.0998	0.0316	0.00206	0.0319633
GBP6	0.653	0.133	4.79e-06	0.000867826
BTG3	0.135	0.0398	0.000998	0.0200563
PABPC1	-0.0986	0.0315	0.00224	0.0337488
PXN	-0.137	0.0372	0.000394	0.0115379
SNRK	-0.0949	0.0317	0.0034	0.0435026
ZNF211	-0.105	0.0252	6.74e-05	0.00400142
PARP14	0.273	0.0641	5.08e-05	0.00346301
STAM	-0.111	0.0342	0.00157	0.02672
CSRNP1	0.177	0.0479	0.000378	0.0112069
GNB4	0.191	0.0608	0.00224	0.0337488
GRINA	0.254	0.0609	6.84e-05	0.00400606
RP11-383H13.1	0.412	0.105	0.00016	0.00654426
PAFAH2	-0.0892	0.0254	0.000667	0.01583
MSL2	-0.0955	0.0254	0.000291	0.00955322
LINGO3	-0.192	0.0646	0.00369	0.0458494
LOH12CR1	-0.128	0.0313	9.86e-05	0.00480482
PSMB6	0.116	0.0373	0.00235	0.0347349
USP54	-0.135	0.0424	0.00198	0.0314656
EPB41	-0.155	0.0375	7.94e-05	0.00434436
TLN2	0.388	0.119	0.00151	0.0260183
FAM26F	0.649	0.1	8.76e-09	0.000109281
MDK	0.315	0.0889	0.000605	0.0150646
CSTA	0.191	0.0598	0.00185	0.0299335
ACVRL1	0.519	0.109	8.3e-06	0.0012783
ZNF740	-0.0693	0.0205	0.00102	0.0202619
ADAMTSL4	0.363	0.0741	4.8e-06	0.000867826
SLC27A3	0.158	0.0488	0.00165	0.0276292
TMEM189	0.143	0.0324	2.94e-05	0.00254698
IL18	0.35	0.0912	0.000229	0.00840228
GPX1	0.206	0.0607	0.001	0.0200563
FAN1	-0.154	0.0481	0.00175	0.0287632
WRN	-0.155	0.049	0.00203	0.0316949
ZFP36	0.172	0.0399	4.21e-05	0.00316278
LAP3	0.354	0.0807	3.26e-05	0.00267206
HLA-B	0.148	0.0448	0.00136	0.0242718
THEM4	-0.143	0.0384	0.000318	0.0100687
TIRAP	-0.108	0.0329	0.00135	0.0241625
AP000783.1	0.21	0.0678	0.00246	0.0356015
CTTNBP2NL	0.203	0.0579	0.000687	0.0160127
B4GALT5	0.159	0.0523	0.00299	0.040151
SLC43A1	-0.119	0.0298	0.000141	0.00612883
HCAR2	0.337	0.0729	1.35e-05	0.00164718
TMEM51	0.411	0.0968	5.42e-05	0.00359652
ZNF577	-0.173	0.056	0.00254	0.0364632
FOXO1	-0.118	0.0341	0.000824	0.0178462
TRIP6	0.194	0.051	0.000252	0.00875682
FANCA	0.242	0.0528	1.53e-05	0.00173516
H1F0	0.235	0.0646	0.000445	0.0122552
CENPV	-0.164	0.051	0.0017	0.0282767
GNS	0.229	0.0472	5.73e-06	0.000933195
RPRD2	-0.0863	0.0294	0.00397	0.0480366
NAGLU	0.122	0.0368	0.00133	0.0239074
NRIP3	0.291	0.0951	0.00277	0.0383527
KIAA0040	0.154	0.0384	0.000126	0.00563387
CLIP4	-0.115	0.0333	0.000852	0.0181998
ZBTB14	-0.0689	0.0218	0.00207	0.0320786
BTN2A2	0.137	0.0417	0.00143	0.0248804
ABI2	-0.114	0.0265	4.29e-05	0.00316278
ANXA2	0.228	0.0598	0.000248	0.00875682
ACP2	0.328	0.0649	2.58e-06	0.000585191
FAS	0.38	0.0767	3.73e-06	0.000750512
UCP2	0.105	0.0343	0.00281	0.0385641
TCFL5	-0.21	0.0548	0.000228	0.00839027
S100A10	0.183	0.05	0.00042	0.011908
C1orf192	-0.25	0.0838	0.00351	0.0443191
MPP7	-0.112	0.0381	0.00399	0.0481851
SH2B2	0.167	0.0546	0.00278	0.0383634
ZNF398	-0.109	0.0233	1.14e-05	0.00152919
PDLIM5	0.113	0.0375	0.00332	0.0428747
UBE2D1	0.271	0.0696	0.000182	0.00723073
AGO1	-0.0788	0.0254	0.00246	0.0356015
SBNO2	0.245	0.0569	4.27e-05	0.00316278
ZSCAN29	-0.0944	0.0253	0.000327	0.0103013
DCUN1D2	-0.133	0.0353	0.00028	0.00931467
SMAD6	0.393	0.0991	0.000147	0.00628022
ARF3	0.0815	0.0241	0.00101	0.0200953
TNFAIP6	0.624	0.121	1.66e-06	0.000460189
FLVCR2	0.227	0.0697	0.00152	0.0260467
TCTN2	-0.13	0.0437	0.00354	0.0445626
EMR3	-0.214	0.0634	0.00105	0.0206931
EIF4B	-0.0965	0.0302	0.00184	0.0298492
CLEC6A	0.625	0.167	0.000321	0.0101379
CEACAM1	0.22	0.0718	0.00272	0.0377862
FDX1	0.112	0.0335	0.00116	0.0220595
FRMD3	0.618	0.116	8.05e-07	0.000296366
NRN1	0.441	0.12	0.000382	0.0112393
ADAP2	0.271	0.0738	0.000397	0.0115985
CARD16	0.2	0.0555	0.000503	0.0131536
TIAM2	0.147	0.042	0.000714	0.0164339
JUNB	0.233	0.0456	2.13e-06	0.000521015
TREX1	0.185	0.0459	0.000114	0.0052868
ARAP3	-0.211	0.0613	0.000848	0.0181455
LAMP5	0.492	0.139	0.000602	0.0150199
GPR157	0.184	0.0518	0.000589	0.014844
CAMK1G	0.745	0.173	4.3e-05	0.00316278
NMI	0.14	0.046	0.00286	0.0390783
MAST4	-0.129	0.0388	0.00118	0.0222364
ZG16B	0.369	0.122	0.00302	0.04038
TRIM22	0.169	0.0466	0.000478	0.0127962
MICALL1	0.0891	0.026	0.000869	0.0183431
LRRC23	-0.294	0.0875	0.00108	0.0210187
ARHGEF10L	0.268	0.0708	0.000267	0.00907582
NAPA	0.182	0.0385	9.08e-06	0.00134849
SUV420H1	-0.0645	0.0209	0.00263	0.0370726
TCP11L2	-0.19	0.0483	0.000164	0.00666417
ODF3B	0.299	0.0867	0.000822	0.0178338
ZSWIM3	-0.167	0.0472	0.000613	0.0152031
MB21D1	0.229	0.0472	5.5e-06	0.000933195
ZNF131	-0.106	0.0228	1.19e-05	0.00156266
ANXA9	-0.203	0.0677	0.00339	0.0434638
EMC2	0.153	0.039	0.000177	0.00707716
TFG	0.104	0.0241	4.11e-05	0.00313396
ZNF621	-0.153	0.0464	0.00137	0.0243458
ABHD12	0.211	0.0483	3.47e-05	0.00275555
PVRL2	0.404	0.102	0.000139	0.0060843
SIGLEC1	0.351	0.114	0.00266	0.0372012
EXOC3L1	0.52	0.0959	6.12e-07	0.000272668
C18orf8	0.0616	0.0183	0.00107	0.0208893
TSPAN13	0.195	0.066	0.00385	0.0470409
KCNJ10	0.669	0.177	0.000267	0.00907582
GCH1	0.33	0.0749	3.03e-05	0.00257138
IRF8	0.14	0.0452	0.00249	0.0359523
CERK	-0.084	0.0267	0.00212	0.0326104
PML	0.34	0.055	2.8e-08	0.000116267
HM13	0.143	0.0403	0.00062	0.0152254
ZNF527	-0.161	0.0356	1.91e-05	0.00201926
DNASE2	0.14	0.0366	0.000238	0.00860594
PSMB9	0.199	0.0546	0.000435	0.0121947
ATP1B3	0.189	0.044	4.52e-05	0.00321089
TC2N	-0.127	0.0432	0.00385	0.0470409
TMEM150B	0.284	0.071	0.000128	0.00568256
MED12L	0.385	0.112	0.000897	0.0186814
CNNM3	-0.122	0.0328	0.000329	0.0103382
TNS3	0.249	0.0745	0.00119	0.0223573
EMP1	0.494	0.133	0.000331	0.0103749
DSC2	0.3	0.0736	9.98e-05	0.00481179
KIAA1598	0.211	0.0666	0.00201	0.0316949
ENTHD1	0.42	0.117	0.000551	0.0142019
TIFA	0.396	0.0808	4.64e-06	0.000867664
SLA2	-0.143	0.0412	0.000757	0.017139
IRF1	0.291	0.0545	8.69e-07	0.000296366
RDX	0.173	0.0456	0.000275	0.00922211
SAMD9L	0.252	0.0651	0.000205	0.00791757
N4BP2L1	0.156	0.0357	3.64e-05	0.00283806
TACC3	-0.118	0.0382	0.00261	0.0369158
SOX30	-0.306	0.104	0.00392	0.0475238
ACADSB	-0.108	0.0318	0.000986	0.0198713
TDRD7	0.218	0.037	9.46e-08	0.000137225
CNKSR1	-0.331	0.11	0.00311	0.041186
NACAD	0.381	0.116	0.00144	0.0250195
LRRFIP2	0.0673	0.023	0.00414	0.049281
NEK9	-0.0594	0.019	0.00231	0.0343471
GBGT1	0.278	0.062	2.22e-05	0.00214686
PIM1	0.117	0.0368	0.00189	0.0303056
ZNFX1	0.167	0.0311	7.99e-07	0.000296366
ZNF441	-0.15	0.04	0.000299	0.00968838
DEFB1	0.728	0.19	0.000228	0.00839027
PPP1R15A	0.163	0.0545	0.00335	0.0431235
CD40	0.273	0.0712	0.000234	0.00853553
GBP2	0.303	0.0516	1.03e-07	0.000137225
FAM217B	-0.13	0.0357	0.000417	0.0118769
AGPAT3	0.113	0.0277	9.61e-05	0.00477628
MBP	-0.117	0.0317	0.00036	0.010927
C8orf56	0.412	0.118	0.000683	0.0160092
PTGES	-0.314	0.0969	0.0016	0.0271196
HELZ2	0.195	0.0551	0.000618	0.0152062
PRKG2	-0.408	0.114	0.000561	0.0143962
TNFSF8	-0.148	0.0403	0.000387	0.0113596
CMKLR1	0.376	0.0717	1.23e-06	0.000383606
SLC31A1	0.149	0.0455	0.00141	0.0246355
LILRA6	0.246	0.0602	9.74e-05	0.00480263
TNIP2	0.105	0.0289	0.000451	0.0123382
PRSS33	-0.278	0.0831	0.00117	0.022182
MB21D2	0.247	0.0714	0.000796	0.0174606
CASP2	-0.0669	0.0228	0.00402	0.0484536
MED8	0.0672	0.0229	0.00411	0.0492529
JARID2	-0.104	0.0304	0.000898	0.0186814
PIK3IP1	-0.0826	0.025	0.00131	0.0237188
MT1F	0.25	0.0701	0.000576	0.0146049
PITPNC1	-0.0946	0.028	0.00104	0.0205937
SDC3	0.447	0.114	0.000166	0.00672354
AP2S1	0.135	0.0435	0.00241	0.0352873
IL27	0.364	0.113	0.00175	0.0287632
CXCR2	-0.334	0.0965	0.0008	0.0174606
PHF17	-0.107	0.025	4.79e-05	0.00331974
MT2A	0.238	0.0757	0.00218	0.0332363
CSF2RB	0.182	0.0599	0.00305	0.0406939
STEAP4	0.277	0.0894	0.00246	0.0356015
C1orf122	0.2	0.0561	0.000551	0.0142019
C17orf96	0.168	0.0573	0.00418	0.0496151
ZNF510	-0.115	0.0354	0.00152	0.0260467
MMP19	0.503	0.137	0.000402	0.0116627
DCAF4	-0.186	0.054	0.000835	0.0179503
TADA2B	-0.0779	0.022	0.000616	0.0152062
LIMK2	0.277	0.0587	9.07e-06	0.00134849
CARD17	0.321	0.11	0.00423	0.0499709
ACSM3	-0.184	0.0563	0.00145	0.0251582
ARHGDIB	-0.0891	0.0277	0.00176	0.0288895
PLAUR	0.233	0.0582	0.00013	0.00575089
IFITM1	0.219	0.0498	3.19e-05	0.00265302
COL19A1	-0.346	0.0926	0.000318	0.0100687
MCL1	0.102	0.0287	0.000616	0.0152062
GRK6	-0.0838	0.0272	0.00267	0.0372576
FCGR1A	0.799	0.158	2.58e-06	0.000585191
NID1	0.298	0.0895	0.0012	0.0224775
SLAMF8	0.48	0.144	0.00119	0.0223573
CASP7	0.168	0.0406	7.91e-05	0.00434436
GRIN3A	0.241	0.0712	0.00104	0.0205937
NCOA7	0.157	0.0445	0.000657	0.0157013
GOLPH3L	-0.0944	0.0315	0.00332	0.0428747
WDFY1	0.104	0.034	0.00272	0.0377862
RELL1	-0.17	0.0541	0.00219	0.0332363
EPHA4	-0.166	0.0472	0.000693	0.016099
ANKH	-0.101	0.0269	0.000311	0.00992257
SLC40A1	-0.201	0.0553	0.000445	0.0122552
TUBA1C	0.255	0.0566	2.1e-05	0.0021127
GAN	-0.106	0.0345	0.00267	0.0372576
EGR1	0.403	0.105	0.000224	0.00834149
PSME1	0.177	0.0384	1.5e-05	0.00171674
VPS26B	-0.0783	0.0205	0.000243	0.00870762
AIFM2	0.171	0.0439	0.000181	0.00721398
FUT8	-0.0939	0.0289	0.00155	0.026488
LRIG1	-0.139	0.0345	0.000122	0.00553436
DHX58	0.232	0.0504	1.48e-05	0.00170954
IDO1	0.625	0.129	5.44e-06	0.000933195
BCL11B	-0.121	0.0359	0.00105	0.0206931
CREG1	0.204	0.0526	0.000193	0.00757131
TRAF3IP2	-0.129	0.0407	0.00203	0.0316949
C1QB	0.966	0.214	1.99e-05	0.00204508
CTSH	0.207	0.0703	0.00399	0.0481851
ERI2	0.236	0.061	0.000201	0.00781145
LTB4R	-0.212	0.0713	0.00358	0.0449301
DUSP1	0.235	0.0548	4.61e-05	0.00322677
DPEP2	-0.192	0.0485	0.000149	0.00632179
ZFP36L2	-0.099	0.0318	0.00238	0.0350537
ARHGEF11	0.153	0.0418	0.000411	0.0117867
LPCAT2	0.205	0.066	0.00248	0.0358494
BCL2L13	0.0589	0.0197	0.00341	0.0435412
MS4A14	0.357	0.0909	0.000168	0.00676065
LMNA	0.332	0.0845	0.000163	0.00664518
MYOF	0.535	0.13	8.63e-05	0.0045724
ISG15	0.427	0.0778	4.74e-07	0.000240518
TMEM208	0.152	0.0431	0.000642	0.0154912
DTX3L	0.212	0.0461	1.48e-05	0.00170954
TLR1	0.147	0.0477	0.00264	0.0371716
ARHGAP22	0.253	0.0809	0.00231	0.0343471
CTNND1	0.208	0.0498	6.8e-05	0.00400142
CTSS	0.151	0.051	0.00376	0.0463956
NES	0.443	0.15	0.00381	0.0467813
LTB4R2	-0.341	0.11	0.00257	0.0366409
SLC15A3	0.18	0.0518	0.00077	0.0172061
LACTB	0.256	0.053	6.15e-06	0.000983606
HEATR5B	-0.0971	0.0324	0.00341	0.0435412
MGST1	0.287	0.0832	0.000819	0.0177997
C12orf79	-0.159	0.0523	0.00292	0.0396376
HES4	0.552	0.179	0.00261	0.0369158
PHF10	-0.108	0.0308	0.000657	0.0157013
ADRBK2	0.114	0.0387	0.00388	0.0471764
PRRG4	0.284	0.0794	0.000539	0.0139761
CMTM2	-0.466	0.118	0.000156	0.00646545
APOL4	0.548	0.174	0.00212	0.0326104
ITPRIPL2	0.226	0.0661	0.0009	0.0186814
TRIM38	0.119	0.0324	0.000379	0.0112069
UNC93B1	0.17	0.044	0.000211	0.00804962
VAC14	0.175	0.0361	5.52e-06	0.000933195
PSMA4	0.148	0.0347	5.26e-05	0.00354695
GSN	0.24	0.0593	0.000108	0.00504607
SLC1A3	0.568	0.151	0.000296	0.00961615
C17orf62	0.108	0.0348	0.00234	0.0346281
ADAR	0.128	0.031	8.51e-05	0.00453685
C11orf80	-0.139	0.0469	0.00371	0.0459605
POM121	-0.166	0.054	0.00265	0.0372012
FCER2	0.261	0.0861	0.0031	0.0411848
DKK3	-0.297	0.0942	0.00208	0.0321935
LY9	-0.101	0.0328	0.00278	0.0383634
IRF2	0.117	0.0371	0.0021	0.0324628
SCO1	0.0776	0.0247	0.00213	0.0327238
OSBPL1A	0.18	0.0616	0.0042	0.0498051
TMCC3	-0.223	0.0578	0.000209	0.00802238
SMARCA2	-0.0976	0.0275	0.000593	0.0149147
FAM211A	-0.332	0.0693	7.15e-06	0.00111495
PCGF5	0.134	0.0386	0.000789	0.0173901
THBS4	-0.33	0.0881	0.000306	0.00981324
RBP5	-0.532	0.116	1.62e-05	0.0017682
SIPA1L1	0.124	0.0384	0.00169	0.0281479
SORT1	0.309	0.0674	1.6e-05	0.00176637
DUSP28	-0.149	0.0462	0.00163	0.0274046
KIT	-0.281	0.0845	0.00121	0.0225969
VPS9D1	0.267	0.0795	0.0011	0.0213082
SLCO4C1	-0.234	0.0735	0.0019	0.0304268
TMEM180	0.167	0.0507	0.00139	0.0245613
TRPV2	0.103	0.0312	0.00129	0.0234931
SRI	0.106	0.0358	0.00388	0.0471764
GMCL1	-0.109	0.0312	0.000754	0.0171021
OSM	0.266	0.0765	0.00077	0.0172061
GPR88	-0.432	0.116	0.000355	0.0108015
TRAF2	0.114	0.033	0.000826	0.0178585
CNDP2	0.166	0.0429	0.000199	0.00775789
RMI2	0.269	0.0842	0.00183	0.0297256
ADCK3	-0.102	0.0285	0.000576	0.0146049
GLCCI1	-0.138	0.0343	0.000113	0.00525998
FAM102A	-0.111	0.0334	0.00127	0.0232989
ASB1	-0.078	0.023	0.00101	0.0200953
IFITM3	0.456	0.11	8.2e-05	0.00443078
IFIT1	0.317	0.0839	0.000277	0.00926428
CNTLN	0.204	0.0696	0.00414	0.049281
ZBTB4	-0.0879	0.0278	0.00202	0.0316949
MS4A4A	0.453	0.143	0.00201	0.0316949
RHBDF2	0.241	0.0533	2e-05	0.00204508
CD28	-0.109	0.0349	0.00234	0.0346281
CD300LF	0.21	0.0514	9.25e-05	0.0046908
CACNB4	-0.479	0.131	0.000416	0.0118755
KLF4	0.368	0.0857	4.6e-05	0.00322677
DAPK1	0.22	0.0611	0.000504	0.0131536
TFEC	0.243	0.0815	0.00353	0.0445265
ALDH6A1	-0.165	0.0477	0.0008	0.0174606
NFYB	-0.0918	0.0307	0.00347	0.0439921
YPEL1	-0.144	0.0464	0.00241	0.0352873
SHISA5	0.144	0.0364	0.00015	0.00632179
IFI16	0.136	0.0374	0.00046	0.012475
PIM3	0.266	0.0517	1.76e-06	0.000467149
GBP3	0.234	0.0644	0.000464	0.0125287
GBP1	0.559	0.0987	2.28e-07	0.000201471
SLA	-0.106	0.0361	0.00407	0.0489617
EZH1	-0.0985	0.0327	0.00326	0.0424072
WARS	0.389	0.0947	9.03e-05	0.00465493
MAPK8IP2	0.355	0.106	0.00113	0.021654
PDCD5	0.108	0.0314	0.000845	0.0181123
TUBE1	-0.188	0.0506	0.000346	0.0107105
RNF181	0.13	0.0401	0.00156	0.0266224
TRIM21	0.21	0.0409	1.85e-06	0.000480807
RNF19B	0.178	0.0434	9.44e-05	0.00474855
AK8	0.512	0.145	0.00064	0.0154912
FRMD6	-0.23	0.0557	8.41e-05	0.00450278
CCR5	0.162	0.0514	0.00216	0.0329816
EPN2	-0.186	0.0585	0.00191	0.0305086
PRKCQ	-0.089	0.0291	0.0028	0.0385116
TUBB6	0.296	0.0881	0.00112	0.0215617
STAT3	0.142	0.035	0.000101	0.00482749
GBP5	0.482	0.0843	1.92e-07	0.000184246
DPY19L3	-0.202	0.0471	4.46e-05	0.00321089
PDZD8	-0.154	0.0385	0.000126	0.00563387
EPAS1	-0.248	0.0688	0.000498	0.0130791
SLC37A1	0.109	0.0301	0.000444	0.0122552
SYT17	0.257	0.0833	0.00256	0.0366239
IFIT5	0.166	0.051	0.00151	0.0260183
C5orf15	0.174	0.0376	1.27e-05	0.00160033
ADNP	-0.0733	0.0241	0.00298	0.040103
ZBTB18	-0.087	0.0293	0.00365	0.0455337
SLC38A7	0.163	0.0388	6.22e-05	0.00382853
DAGLA	0.455	0.115	0.000142	0.00615087
RAC1	0.108	0.0325	0.0013	0.0236407
DDX42	-0.0645	0.0168	0.000221	0.00825442
MX1	0.257	0.0647	0.00014	0.00610664
SH3BP5	-0.179	0.0587	0.00295	0.0398282
SLC25A11	0.0816	0.0271	0.00322	0.0421064
INPP5D	-0.0896	0.0291	0.00265	0.0372012
ACO1	0.125	0.0339	0.00038	0.0112069
MFSD7	0.319	0.0714	2.42e-05	0.00223626
PADI4	-0.352	0.104	0.001	0.0200563
RELA	0.144	0.04	0.000498	0.0130791
FGL2	0.289	0.0714	0.000107	0.00501814
IL4I1	0.53	0.123	4.26e-05	0.00316278
ZCCHC11	-0.0986	0.0332	0.00366	0.0456129
PARP9	0.357	0.0616	1.39e-07	0.000144502
SQRDL	0.256	0.055	1.19e-05	0.00156266
CMPK2	0.366	0.0869	5.96e-05	0.00379342
IFIH1	0.283	0.0537	1.16e-06	0.000371051
F2R	-0.14	0.0427	0.00141	0.0246355
PPARG	0.435	0.138	0.00205	0.0319273
BBS2	-0.114	0.034	0.00115	0.0219362
MME	-0.481	0.114	6.29e-05	0.00383378
MYO6	-0.148	0.0506	0.00413	0.049281
ALAD	-0.0587	0.0182	0.00163	0.0274046
PIK3CG	-0.171	0.046	0.000346	0.0107105
TOB1	-0.107	0.0337	0.00191	0.0305086
PSME2	0.339	0.0635	8.79e-07	0.000296366
ATF3	0.471	0.101	1.22e-05	0.00158536
KIF3C	-0.155	0.0381	0.000101	0.00482749
PPIF	0.183	0.0558	0.00146	0.0252614
PTPN22	-0.144	0.0384	0.0003	0.0096956
SECTM1	0.527	0.09	1.1e-07	0.000137225
CD59	0.146	0.0427	0.000918	0.0188872
KIR3DX1	-0.407	0.112	0.00044	0.0122249
DNAJB5	0.202	0.0589	0.000878	0.0184706
SRPK2	-0.114	0.0335	0.000959	0.0195482
TNFRSF10C	-0.35	0.115	0.0028	0.0385116
C9orf91	0.267	0.0474	2.66e-07	0.000201471
DUSP16	-0.181	0.0444	9.8e-05	0.00480482
PDIA3	0.119	0.0343	0.000769	0.0172061
FAM212B	-0.243	0.0777	0.00224	0.0337488
EIF5A	0.119	0.0378	0.00211	0.0325368
MAPK9	-0.0582	0.0192	0.00297	0.0400549
KLHDC2	-0.0841	0.0266	0.00206	0.0319633
MBD2	0.0869	0.0289	0.00329	0.042664
EDAR	-0.153	0.0517	0.00379	0.0466275
CD83	0.199	0.0665	0.00343	0.0437071
CA4	-0.415	0.128	0.00166	0.0277222
ZNF550	-0.124	0.0388	0.00187	0.030101
GADD45G	0.496	0.0913	5.72e-07	0.000264285
CMTM1	-0.294	0.0894	0.00139	0.0245613
ZDBF2	-0.238	0.0802	0.00367	0.0456463
ZNF200	0.101	0.0295	0.000865	0.0183207
SDC4	0.403	0.077	1.3e-06	0.000385591
YPEL2	-0.102	0.0339	0.00331	0.0428343
VPS37C	0.16	0.0501	0.00187	0.030101
BCL3	0.183	0.0504	0.000466	0.0125287
IFI35	0.359	0.0643	3.23e-07	0.000201471
CDKN1A	0.287	0.0725	0.00015	0.00632179
VAMP5	0.41	0.0786	1.36e-06	0.000385591
KCNJ15	0.277	0.0786	0.000642	0.0154912
HLA-DRB1	0.304	0.0846	0.000522	0.0135666
BATF2	0.373	0.0851	3.32e-05	0.00267206
ZMYND11	-0.108	0.0289	0.000317	0.0100687
APOL1	0.373	0.0635	1.03e-07	0.000137225
OAS1	0.247	0.0739	0.00115	0.0219362
KMO	0.315	0.0973	0.00161	0.0271416
CADM1	-0.233	0.0686	0.000975	0.0197453
FSTL3	0.284	0.0675	6.12e-05	0.00382853
TMOD2	0.139	0.0421	0.00131	0.0237188
KLHL36	-0.073	0.0222	0.00142	0.0247409
TMEM179B	0.112	0.0306	0.000409	0.0117564
IL16	-0.0982	0.0265	0.000361	0.0109308
CTSA	0.229	0.0429	8.75e-07	0.000296366
WSB2	0.11	0.0336	0.00141	0.0246355
CD300E	0.326	0.0929	0.000688	0.0160127
C17orf103	-0.158	0.0474	0.00124	0.0229996
PLCB4	0.492	0.148	0.00122	0.0227157
DNAJA1	0.146	0.0394	0.000348	0.0107193
NRP2	0.374	0.105	0.000554	0.0142498
DYNLL1	0.114	0.0366	0.00238	0.0350537
FYN	-0.0995	0.0275	0.000484	0.0128997
PTAFR	0.168	0.0559	0.00322	0.0421064
PITPNA	0.0847	0.0256	0.00129	0.0234931
GGA2	-0.0781	0.0229	0.000964	0.0196181
AF165138.7	0.426	0.129	0.00132	0.0238307
SLC25A51	-0.117	0.0304	0.000211	0.00804962
PKM	0.171	0.0546	0.00223	0.0337488
SERPING1	0.701	0.116	4.55e-08	0.000116267
PRDX1	0.139	0.0472	0.00392	0.0475238
ING5	-0.113	0.0294	0.000227	0.00839027
LBH	-0.14	0.0477	0.00416	0.0494248
RGL1	0.299	0.081	0.000374	0.0112069
COX5B	0.114	0.0375	0.00311	0.041186
CD274	0.695	0.126	3.99e-07	0.000226251
INTS2	-0.105	0.0346	0.00293	0.039687
CD96	-0.118	0.0298	0.000157	0.00648372
HSPB1	0.191	0.058	0.00137	0.0243458
TMEM206	0.0829	0.0276	0.00334	0.0430439
SEL1L3	-0.104	0.0301	0.000782	0.017319
PLA2G4A	0.242	0.0798	0.00301	0.0402894
HSD3B7	0.4	0.111	0.000485	0.0128997
PEA15	0.162	0.0442	0.000402	0.0116627
C7orf41	-0.112	0.0312	0.0005	0.013104
MFNG	-0.0901	0.0292	0.00259	0.036758
CMTR1	0.127	0.0336	0.00029	0.00954551
PSMB8	0.172	0.041	6.79e-05	0.00400142
TUBG1	0.145	0.0394	0.000378	0.0112069
DSTYK	-0.113	0.028	0.000122	0.00553436
NEO1	-0.158	0.0427	0.000354	0.0107974
GSTO1	0.207	0.0508	9.83e-05	0.00480482
NDRG3	-0.0841	0.0245	0.000877	0.0184706
RSAD2	0.435	0.11	0.000158	0.00648372
NMT2	-0.128	0.0375	0.000919	0.0188872
FUT4	0.123	0.0387	0.00199	0.0315442
CTDSP2	-0.0869	0.0246	0.000645	0.0155335
ICAM1	0.301	0.0648	1.24e-05	0.00159474
FGD2	0.286	0.0648	2.94e-05	0.00254698
C2	0.48	0.139	0.000836	0.0179503
GCLC	-0.0965	0.0278	0.000764	0.0172038
CCR4	-0.144	0.0398	0.00049	0.0129782
BAMBI	-0.447	0.153	0.0041	0.0492276
DYNC1LI1	0.0915	0.0263	0.000746	0.0169515
CALCOCO2	0.089	0.03	0.00363	0.045375
MEF2D	-0.0762	0.0259	0.00403	0.0485273
CST3	0.245	0.081	0.00313	0.0414069
STOM	0.207	0.0523	0.000151	0.00634251
CAMK2G	-0.1	0.0326	0.00266	0.0372012
PSMB2	0.144	0.032	2.19e-05	0.00214686
GAS2L1	0.241	0.0626	0.000215	0.00815236
GPR35	0.235	0.0634	0.000348	0.0107193
MAFF	0.268	0.0645	7.57e-05	0.00423479
GRK5	-0.127	0.0288	3.02e-05	0.00257138
SMCO4	0.376	0.0947	0.000143	0.00617275
CCDC125	-0.237	0.0758	0.00226	0.0339272
MEFV	0.169	0.0556	0.00298	0.040103
PPP2R5A	-0.124	0.0311	0.000132	0.00581873
CCRL2	0.362	0.103	0.00067	0.01583
ZNF391	-0.214	0.07	0.00281	0.0385641
GPR19	-0.205	0.0541	0.000267	0.00907582
BAK1	0.121	0.0357	0.000958	0.0195482
MBTPS1	-0.0558	0.018	0.0025	0.0360133
KPTN	0.202	0.0502	0.000121	0.00552921
ADM	0.289	0.0717	0.000119	0.00545781
FBXO6	0.383	0.0679	2.56e-07	0.000201471
CDC42EP2	0.242	0.0706	0.000868	0.0183431
ETV7	0.711	0.116	3.64e-08	0.000116267
EPG5	0.139	0.0391	0.000567	0.0144945
YRDC	0.119	0.0263	1.95e-05	0.00204422
CNGB1	0.435	0.135	0.00174	0.0287503
SKI	-0.107	0.0344	0.00246	0.0356015
EFCAB2	0.406	0.0944	4.52e-05	0.00321089
SCCPDH	0.182	0.0514	0.000601	0.0150199
CEBPB	0.176	0.0579	0.00294	0.0397793
CNR2	-0.154	0.051	0.00309	0.0410957
TMX4	-0.141	0.0425	0.00125	0.0229996
IFIT2	0.293	0.0671	3.47e-05	0.00275555
HLA-DQB1	0.392	0.118	0.00125	0.0229996
PTPRA	-0.0625	0.0201	0.00241	0.0352873
SP140	0.124	0.0328	0.000262	0.00900399
MDM1	-0.16	0.0421	0.000249	0.00875682
NBPF3	-0.196	0.0484	0.000106	0.0050089
GRAMD1C	-0.378	0.0889	5.33e-05	0.00357483
TMEM38B	0.188	0.0488	0.000214	0.00813918
SCO2	0.155	0.0514	0.00319	0.0418897
MAP2K5	-0.0801	0.0227	0.000627	0.0153313
SLC8A1	0.362	0.082	2.98e-05	0.00256383
ABAT	-0.172	0.0412	7.26e-05	0.00415452
STAT1	0.355	0.0705	2.71e-06	0.000601864
GLB1	0.0907	0.0307	0.00387	0.0471764
APOL6	0.252	0.0602	6.66e-05	0.00399319
NCAPD3	-0.0821	0.0263	0.00229	0.0341311
SIAH3	-0.284	0.0944	0.00322	0.0421064
G0S2	0.312	0.0752	7.51e-05	0.00423479
FHOD3	-0.306	0.0915	0.00116	0.0220595
PDK4	0.277	0.0939	0.00384	0.0470108
PTPN7	-0.092	0.0284	0.0016	0.0271196
DHRS12	0.154	0.0458	0.00112	0.0215617
MYH11	0.226	0.0735	0.0027	0.0375921
ERLIN1	0.248	0.0538	1.44e-05	0.00170649
DPP3	0.126	0.0348	0.000493	0.0130289
ALDH2	0.259	0.0684	0.000274	0.00921334
MCTP1	0.301	0.0747	0.000118	0.00543192
DHRS4	0.138	0.037	0.000338	0.0105151
IGSF6	0.248	0.069	0.000516	0.0134386
GFOD1	-0.141	0.0475	0.00376	0.0463956
GPANK1	0.194	0.0452	4.63e-05	0.00322677
IER2	0.098	0.0317	0.00256	0.0366239
RELB	0.192	0.0457	6.21e-05	0.00382853
PIP4K2B	-0.063	0.0181	0.000767	0.0172061
FABP4	0.714	0.24	0.00355	0.0446434
NUCB1	0.229	0.046	3.51e-06	0.000740183
MAF	-0.12	0.0369	0.00161	0.0271416
LRRC37B	-0.171	0.0491	0.000732	0.0166941
HMGCR	-0.0948	0.0305	0.00244	0.0356012
PARP12	0.174	0.046	0.000278	0.00927286
PEX5	-0.0694	0.0223	0.00234	0.0346281
RNF125	-0.136	0.0416	0.00152	0.0260467
FAM172A	-0.106	0.0343	0.00259	0.036758
B2M	0.143	0.0447	0.00182	0.0296403
ZBED4	-0.0779	0.0236	0.00135	0.0241625
DRAM1	0.266	0.0731	0.000447	0.0122557
TXNRD1	-0.107	0.0345	0.0025	0.0360133
CRBN	-0.0761	0.026	0.00412	0.049278
ABCB1	-0.128	0.0383	0.0012	0.0224775
IL15	0.195	0.0554	0.000652	0.0156657
TOM1L2	-0.103	0.0299	0.000889	0.0186705
CTSZ	0.156	0.0476	0.0014	0.0246333
ZNF548	-0.114	0.0379	0.00343	0.0437071
KIF3A	-0.119	0.0381	0.0024	0.035265
LCP2	0.136	0.0439	0.00257	0.0366409
TSPYL4	-0.111	0.0267	7.73e-05	0.00428586
TMEM144	0.435	0.105	7.45e-05	0.00422449
THRA	-0.112	0.0321	0.000727	0.0166105
HLX	0.262	0.0568	1.45e-05	0.00170649
AK4	0.544	0.109	3.06e-06	0.000658164
IFIT3	0.438	0.0832	1.14e-06	0.000371051
PGPEP1	-0.114	0.0298	0.000239	0.00861712
MN1	0.305	0.0864	0.000633	0.0153931
PSMB10	0.172	0.0409	6.15e-05	0.00382853
CSNK1E	-0.0864	0.0285	0.00303	0.0404703
AIMP2	0.138	0.0442	0.00236	0.0348414
TTYH3	0.186	0.053	0.000684	0.0160092
ASPHD2	0.156	0.0527	0.00377	0.0464731
CCL20	0.412	0.132	0.00225	0.0338178
CFLAR	0.113	0.0384	0.00388	0.0471764
FMNL2	0.3	0.0824	0.000438	0.0122238
FZD1	0.37	0.0881	6.3e-05	0.00383378
PTTG1IP	0.101	0.0276	0.000431	0.0121097
GPX4	0.13	0.039	0.00125	0.0229996
DUSP3	0.207	0.0443	1.07e-05	0.00146684
TBC1D30	0.208	0.0506	8.92e-05	0.0046173
TOM1	0.128	0.0416	0.00261	0.0369158
ATOX1	0.224	0.0462	5.71e-06	0.000933195
GPR84	0.61	0.141	4.12e-05	0.00313396
OLFM1	0.442	0.146	0.00307	0.0408733
RPS27L	0.148	0.043	0.000856	0.0182442
TM2D1	0.101	0.0331	0.00288	0.0392656
ABHD15	-0.0981	0.0291	0.00107	0.0208893
FLI1	-0.0966	0.0267	0.000483	0.0128997
RDH10	-0.152	0.0492	0.00259	0.036758
PRLR	0.32	0.0997	0.00178	0.0291029
EHD4	0.139	0.0404	0.000895	0.0186814
NFX1	-0.0547	0.017	0.00174	0.0287503
TUBA1B	0.155	0.0443	0.000697	0.0161618
SACM1L	-0.0875	0.0297	0.00396	0.0479621
PSMB3	0.189	0.0427	2.7e-05	0.00240589
KIAA1324	-0.296	0.0933	0.00199	0.0315442
ADA	0.198	0.0558	0.000599	0.0150051
IGF2BP3	0.274	0.0886	0.00251	0.0361156
SSTR2	0.409	0.135	0.00306	0.0407837
PRKCZ	-0.152	0.0441	0.000828	0.0178708
PBXIP1	-0.119	0.0283	5.83e-05	0.00374893
MSH3	-0.107	0.0347	0.00263	0.0370726
CASP4	0.157	0.046	0.000957	0.0195482
RASA3	-0.101	0.0264	0.000251	0.00875682
SLC2A11	-0.217	0.0565	0.000221	0.00825442
SNX11	0.119	0.0372	0.00189	0.0303056
SOD2	0.3	0.0666	2.08e-05	0.00210959
TRIM52	-0.1	0.0332	0.00315	0.0415833
IDH1	0.113	0.0337	0.00111	0.0214686
BST2	0.198	0.044	2.21e-05	0.00214686
RGS2	-0.277	0.0761	0.000446	0.0122552
CBX8	-0.141	0.0371	0.000252	0.00875682
SLC35E4	0.21	0.0569	0.000379	0.0112069
APTX	0.0963	0.0214	2.12e-05	0.00211576
TRERF1	-0.113	0.036	0.00219	0.0332363
SP110	0.139	0.0364	0.000245	0.00870762
NFE2L3	0.189	0.0538	0.000687	0.0160127
CD38	0.153	0.0466	0.0014	0.0246333
NBN	0.309	0.0802	0.000217	0.00820326
ZNF571	-0.119	0.0406	0.00409	0.0491549
SLC25A28	0.191	0.0412	1.29e-05	0.00160928
GPBAR1	0.365	0.1	0.000446	0.0122552
RASSF2	-0.116	0.0385	0.00317	0.041759
KIAA1737	-0.108	0.0319	0.000979	0.0197942
GGT5	0.597	0.163	0.000403	0.0116646
SIAH2	0.158	0.0387	0.000102	0.00483821
DAPK2	-0.294	0.0659	2.41e-05	0.00223626
STK3	0.346	0.0623	3.6e-07	0.000213857
CEP120	-0.0983	0.0323	0.00293	0.039687
LTBR	0.195	0.0535	0.000421	0.0119092
MGAM	-0.34	0.107	0.00193	0.0307494
DEGS1	0.106	0.029	0.000415	0.0118741
TMEM45B	-0.274	0.0773	0.000622	0.0152445
UBE2S	0.197	0.0483	9.74e-05	0.00480263
IL1RN	0.465	0.103	1.86e-05	0.0020003
MYO1C	0.125	0.0306	9.08e-05	0.00466144
TRMT12	-0.138	0.0284	5.68e-06	0.000933195
ANKRD22	0.932	0.171	5.39e-07	0.000258616
KARS	0.116	0.0338	0.000905	0.0187228
ATF6	0.0845	0.0249	0.00101	0.0200953
ZNF805	-0.142	0.0475	0.00334	0.0430439
C5orf56	0.164	0.0432	0.000253	0.00876715
MTMR12	-0.0735	0.0247	0.00363	0.045375
PHF12	-0.103	0.0313	0.00141	0.0246355
BLVRA	0.219	0.054	0.000107	0.00501814
PECR	-0.115	0.0312	0.000401	0.0116627
MARCKS	0.275	0.0834	0.00136	0.0242718
UNC119B	-0.128	0.0271	8.72e-06	0.00132661
CHST2	0.132	0.0431	0.00273	0.0378829
FILIP1L	0.384	0.0979	0.000167	0.00674215
PRR16	0.401	0.125	0.0018	0.0293914
CD276	0.696	0.167	7.43e-05	0.00422449
RGS12	0.228	0.0601	0.000266	0.00907582
NUP62	0.12	0.0323	0.000351	0.0107585
HCAR3	0.315	0.0797	0.000154	0.00640383
KCNN1	0.507	0.16	0.00201	0.0316949
ZNF345	-0.13	0.0419	0.00242	0.0353507
PCMTD2	-0.149	0.033	1.99e-05	0.00204508
NOD2	0.315	0.0619	2.29e-06	0.000539014
RBCK1	0.189	0.0403	1.01e-05	0.00139997
HNMT	0.253	0.0847	0.00347	0.0439921
SIL1	0.117	0.0381	0.00276	0.0382567
SLC39A1	0.121	0.0332	0.000436	0.0121953
DCAF5	-0.0504	0.0165	0.00288	0.0392656
NLRP6	-0.203	0.0601	0.00106	0.0208244
AKR1A1	0.154	0.0459	0.00108	0.0210187
KDM1B	0.117	0.0353	0.00125	0.0229996
FCGR1B	0.629	0.14	2.16e-05	0.00213857
CLIC4	0.257	0.0723	0.000588	0.014844
MSC	0.548	0.107	1.93e-06	0.000491362
RTP4	0.209	0.0554	0.000283	0.00938943
MYO1E	0.178	0.0599	0.00367	0.0456463
RILPL2	0.129	0.0406	0.00203	0.0316949
BIK	-0.194	0.0651	0.00357	0.0448497
AIM2	0.313	0.0707	2.79e-05	0.00245107
SZRD1	0.106	0.0278	0.000261	0.00899441
TXN	0.229	0.0578	0.000147	0.00628022
ETS1	-0.11	0.0351	0.00229	0.0341311
XYLT1	-0.115	0.039	0.00384	0.0470108
GPD2	0.161	0.0423	0.000245	0.00870762
ATG14	-0.102	0.0299	0.000899	0.0186814
MRPL27	0.11	0.0351	0.00228	0.0341043
ZFP90	-0.093	0.0294	0.00206	0.0319633
NR1H3	0.404	0.0772	1.31e-06	0.000385591
DYNLT1	0.215	0.0482	2.55e-05	0.00232199
MRFAP1L1	-0.0709	0.0189	0.000306	0.00981324
DENND5A	0.135	0.0411	0.00135	0.0241625
MT1X	0.293	0.091	0.00169	0.0281479
FBXO32	-0.123	0.0384	0.00185	0.0299335
MGAT4A	-0.103	0.0328	0.00216	0.0329816
SPIRE2	-0.278	0.0905	0.00266	0.0372012
CD63	0.163	0.0478	0.000909	0.0187745
ZNF528	-0.135	0.0388	0.00074	0.0168458
CYP4F3	-0.496	0.11	1.91e-05	0.00201926
PSMD3	0.113	0.0276	8.92e-05	0.0046173
HERC5	0.306	0.062	4.01e-06	0.000794044
STX11	0.263	0.0611	4.44e-05	0.00321089
PLA2G7	0.376	0.09	7.01e-05	0.00408644
CIAO1	-0.0497	0.0166	0.00336	0.0431235
LAX1	-0.158	0.0428	0.000362	0.0109345
FKBP1A	0.103	0.0276	0.000336	0.010479
H2AFY	0.106	0.03	0.000633	0.0153931
CCL19	0.517	0.151	0.000922	0.0189177
FAM177A1	0.109	0.0295	0.000375	0.0112069
PRG4	-0.377	0.121	0.00228	0.0341043
PLXNB2	0.207	0.0575	0.000494	0.0130289
CDKN2B	0.313	0.0843	0.000353	0.0107933
TAGAP	0.16	0.0502	0.00186	0.0300175
VEGFC	0.65	0.153	5.16e-05	0.00349842
GPD1L	-0.0987	0.0327	0.00318	0.0418024
ZMYND8	-0.124	0.0397	0.00222	0.0336507
AMIGO1	-0.126	0.0384	0.00146	0.0252614
SDSL	0.406	0.0907	2.3e-05	0.00220712
ZNF599	-0.142	0.0458	0.00246	0.0356015
KLF5	0.381	0.098	0.00019	0.00747713
PDE3B	-0.171	0.0532	0.00175	0.0287632
ENC1	-0.191	0.0606	0.00211	0.0325368
TICRR	0.436	0.122	0.000573	0.0145881
SCARF1	0.304	0.0722	6.22e-05	0.00382853
TRIM69	0.128	0.0373	0.000905	0.0187228
SPR	0.36	0.0855	6.23e-05	0.00382853
PSTPIP2	0.324	0.0777	7.12e-05	0.00409318
C1QC	0.848	0.214	0.000145	0.0062375
AKR1B1	0.104	0.0281	0.000365	0.0109985
TBC1D22A	0.105	0.0305	0.000865	0.0183207
NECAP2	0.0811	0.0234	0.000771	0.0172061
IFI6	0.363	0.077	9.52e-06	0.00135963
FBXO3	-0.102	0.0306	0.00117	0.022182
TPM4	0.132	0.0322	8.76e-05	0.00461101
PCYOX1	-0.116	0.0393	0.00387	0.0471764
TAP1	0.287	0.0536	7.87e-07	0.000296366
PARD3B	-0.447	0.133	0.00109	0.0211474
CD80	0.434	0.113	0.00022	0.00825442
ZNF749	-0.225	0.0524	4.36e-05	0.00318076
PSMC2	0.089	0.0295	0.00323	0.0421929
IKZF1	-0.089	0.0265	0.00112	0.0215617
CACNA1A	0.274	0.0824	0.00121	0.0225969
PSMA5	0.118	0.0317	0.000332	0.0103802
C12orf4	0.126	0.0426	0.00373	0.0461167
SPRED1	0.298	0.0862	0.000801	0.0174606
PARK2	-0.3	0.0909	0.00132	0.0238307
CPNE8	0.185	0.059	0.00219	0.0332363
BAZ1A	0.167	0.0495	0.00107	0.0208893
MITF	0.322	0.0788	9.58e-05	0.00477628
GADD45B	0.221	0.056	0.000158	0.00648372
TMEM140	0.204	0.0497	9.16e-05	0.00468324
FBXO33	-0.0921	0.0277	0.00123	0.0228677
DESI1	0.122	0.0289	5.8e-05	0.00374893
RNF44	-0.0889	0.0298	0.00347	0.0439921
SPHK1	0.25	0.079	0.00205	0.0319273
DDX58	0.244	0.0499	4.65e-06	0.000867664
HIST1H2BF	0.431	0.135	0.00192	0.0306292
GTF2E2	0.0718	0.024	0.0034	0.0435026
RDH16	-0.367	0.103	0.00054	0.0139761
BBS7	-0.105	0.0336	0.00227	0.0340364
SNAI3	-0.154	0.0465	0.00126	0.0231495
ECM1	0.35	0.103	0.000943	0.0193168
RNH1	0.124	0.0403	0.00266	0.0372012
C6orf222	0.498	0.144	0.000833	0.0179476
C2ORF15	-0.231	0.0767	0.00318	0.0418024
PLCD3	-0.163	0.0554	0.00391	0.0474949
TMEM165	0.121	0.0377	0.00175	0.0287632
KCNN4	0.185	0.0616	0.00325	0.0423655
BICD1	-0.143	0.0376	0.000252	0.00875682
OTUD3	-0.177	0.0544	0.00155	0.026488
GRSF1	0.0708	0.0226	0.00224	0.0337488
APOL3	0.126	0.0414	0.00295	0.0398282
CISH	0.373	0.0696	7.74e-07	0.000296366
CALCOCO1	-0.1	0.0297	0.00105	0.0206931
GNG2	-0.15	0.0438	0.000899	0.0186814
PRKAR2B	0.251	0.0729	0.000862	0.0183193
INHBA	0.505	0.161	0.00215	0.0329499
HLA-DMB	0.203	0.0675	0.00326	0.0424072
KCNJ2	0.549	0.116	9.66e-06	0.00135963
NELL2	-0.125	0.0355	0.00067	0.01583
RIPK2	0.336	0.0658	2.13e-06	0.000521015
MOAP1	-0.0831	0.019	3.28e-05	0.00267206
VIM	0.191	0.0504	0.000272	0.00917081
TSPAN16	-0.45	0.128	0.00068	0.0159755
PABPC4	-0.0623	0.0213	0.00414	0.049281
PAIP2B	-0.156	0.0379	8.8e-05	0.00461261
GPR137B	0.146	0.0487	0.0033	0.0427492
GSDMD	0.168	0.0517	0.0016	0.0271196
MARCKSL1	0.127	0.0385	0.00128	0.0233792
SOCS3	0.287	0.0557	1.72e-06	0.000466457
CDCP1	0.37	0.113	0.00139	0.0245613
TMEM53	0.155	0.0498	0.00233	0.0346033
XPNPEP1	0.0965	0.0273	0.000618	0.0152062
STAT2	0.176	0.0531	0.00125	0.0229996
SNX20	0.15	0.0306	4.44e-06	0.000865453
CAPG	0.285	0.0708	0.000116	0.00535963
XCR1	-0.359	0.115	0.00225	0.0338178
GLIPR2	0.255	0.0457	3.18e-07	0.000201471
CYP4F12	-0.524	0.163	0.00174	0.0287503
METTL21B	0.199	0.0587	0.00101	0.0200953
TRAF3IP1	-0.108	0.035	0.00255	0.0365647
PTPN1	0.105	0.0252	7.07e-05	0.00409318
NT5C3B	-0.142	0.0459	0.00258	0.0367414
LILRB4	0.44	0.107	8.85e-05	0.0046173
SLC6A12	0.439	0.0863	2.29e-06	0.000539014
PRELID1	0.143	0.0459	0.0024	0.035265
IL10RB	0.157	0.0352	2.33e-05	0.00221884
DYRK2	-0.0916	0.0309	0.00371	0.0459605
P2RY14	0.566	0.127	2.41e-05	0.00223626
PPA1	0.179	0.0522	0.000857	0.0182442
TANK	0.143	0.0468	0.00286	0.0390783
GBP4	0.351	0.0708	3.65e-06	0.000746455
KCNMB1	0.442	0.107	8.16e-05	0.00443078
TIFAB	0.436	0.133	0.00142	0.0247409
TMEM117	-0.309	0.0668	1.36e-05	0.00164718
C16orf54	-0.117	0.0307	0.00025	0.00875682
STK38	-0.0647	0.0208	0.00242	0.0353507
TGIF2	0.0832	0.0245	0.000985	0.0198713
EPHB4	-0.394	0.114	0.000778	0.017319
LGALS9	0.166	0.0491	0.00101	0.0200953
ACSS2	0.144	0.0348	8.23e-05	0.00443078
MAST3	-0.141	0.04	0.00067	0.01583
ISLR	0.457	0.136	0.00113	0.021654
RCN1	0.203	0.0542	0.000306	0.00981324
ERP44	0.155	0.036	4.31e-05	0.00316278
OASL	0.269	0.0571	9.35e-06	0.00135963
FUCA2	0.137	0.0393	0.000724	0.0165723
PSMB5	0.105	0.0351	0.00349	0.0442008
C3orf14	0.414	0.113	0.000427	0.0120244
RFX7	-0.131	0.043	0.0029	0.039452
TRAM2	-0.14	0.0349	0.000125	0.00562951
PDCD1LG2	0.644	0.147	3.27e-05	0.00267206
ALPK1	0.321	0.0661	5.54e-06	0.000933195
CASP1	0.167	0.0444	0.000295	0.00961615
SLC6A16	-0.261	0.0628	7.54e-05	0.00423479
HEBP1	0.138	0.046	0.00336	0.0431235
POC1A	0.245	0.0559	3.32e-05	0.00267206
TRIM25	0.18	0.0424	5.39e-05	0.00359574
LINC00998	0.15	0.0477	0.00219	0.0332363
ATP10D	0.127	0.0337	0.000296	0.00961615
HLA-A	0.232	0.06	0.000208	0.00800864
HLA-DQA1	0.333	0.0854	0.000186	0.00736619
APOL2	0.303	0.052	1.22e-07	0.000138359
ITGA4	-0.143	0.0483	0.00372	0.0460387
ZSCAN2	-0.0791	0.0262	0.00311	0.041186
ASB8	-0.0641	0.0193	0.00125	0.0229996
ZC3H14	-0.0791	0.0236	0.00115	0.0219362
HSD17B14	0.291	0.084	0.000781	0.017319
PDP2	-0.143	0.0482	0.0036	0.0451357
CASP5	0.532	0.133	0.000127	0.0056583
TBC1D8	0.181	0.0563	0.00177	0.0290154
MCOLN2	0.287	0.0659	3.49e-05	0.00275555
TMEM2	-0.129	0.0379	0.000969	0.0196557
CDK18	0.194	0.0574	0.00107	0.0208893
ARNTL2	0.284	0.0971	0.00412	0.049278
IL1A	0.487	0.146	0.00118	0.0222364
SPPL2A	0.185	0.0497	0.00035	0.0107543
IFI27	0.542	0.171	0.002	0.0316624
MOB3C	0.119	0.0327	0.00044	0.0122249
FN1	0.65	0.205	0.00202	0.0316949
ZNF502	-0.206	0.0679	0.003	0.0402419
TUBA1A	0.175	0.0391	2.39e-05	0.00223626
EPS15L1	-0.163	0.0385	5.72e-05	0.00373597
GUCY1B3	0.319	0.0966	0.00131	0.0237188
CLEC4E	0.238	0.0734	0.00161	0.0271416
OSBPL8	-0.166	0.0555	0.00346	0.0439921
MICU1	0.132	0.0407	0.00165	0.0276292
ZNF507	-0.106	0.0357	0.00351	0.0443191
FAHD1	0.0945	0.0317	0.00354	0.0445626
TNFSF13B	0.457	0.0834	4.82e-07	0.000240518
FCGR3A	0.22	0.0651	0.00106	0.0208244
EID2B	-0.206	0.0559	0.00038	0.0112069
OAF	0.209	0.0638	0.00147	0.0253992
RNF114	0.0999	0.0214	1.09e-05	0.00147802
SCIMP	0.247	0.0655	0.000289	0.00953776
MMP7	0.456	0.156	0.00421	0.0498763
NETO2	0.165	0.0516	0.00189	0.0303056
ZNF671	-0.105	0.0266	0.000154	0.00640383
RFX5	0.121	0.0293	8.24e-05	0.00443078
ETV6	0.141	0.0387	0.000456	0.0124205
SIGLEC8	-0.247	0.0795	0.00245	0.0356015
SPICE1	-0.146	0.0453	0.00173	0.0287374
ITGA6	-0.173	0.0493	0.000666	0.01583
ITK	-0.107	0.0314	0.000969	0.0196557
CD300C	0.286	0.0774	0.000377	0.0112069
ZNF831	-0.13	0.0434	0.00336	0.0431235
MPDU1	0.158	0.0374	5.66e-05	0.0037359
MT1E	0.43	0.124	0.000764	0.0172038
ORMDL2	0.125	0.0394	0.00202	0.0316949
DENND1A	0.119	0.0324	0.000418	0.0118782
PSIP1	-0.0951	0.0313	0.00299	0.040151
ZNF331	-0.106	0.0259	8.65e-05	0.0045724
GPC5	0.372	0.127	0.00411	0.0492529
MS4A7	0.397	0.0867	1.57e-05	0.00176448
PWWP2A	-0.0756	0.0228	0.00128	0.0233792
LIPM	0.821	0.194	5.8e-05	0.00374893
CD74	0.185	0.0485	0.000244	0.00870762
CD97	0.129	0.0429	0.00327	0.0424488
BIN2	-0.0772	0.025	0.00254	0.0364632
CYFIP1	0.199	0.0623	0.00181	0.029516
FFAR2	0.329	0.0698	9.7e-06	0.00135963
CLEC4D	0.327	0.0864	0.000269	0.00911895
PLXDC1	-0.293	0.0845	0.000785	0.0173325
CXCL10	0.709	0.185	0.000232	0.00848739
MANBAL	0.0925	0.0259	0.00057	0.0145414
GGH	0.19	0.0599	0.00197	0.0313466
LHFPL2	0.387	0.0947	9.53e-05	0.00477457
ADPRHL2	0.13	0.0333	0.000174	0.00697958
DAPP1	0.229	0.0543	5.95e-05	0.00379342
MYD88	0.102	0.0288	0.000595	0.0149349
GALNT12	-0.146	0.039	0.000307	0.00982006
ATP8B2	-0.117	0.0333	0.000653	0.0156657
DGKG	-0.244	0.0763	0.00183	0.0297256
RHEBL1	0.283	0.0611	1.31e-05	0.00161804
ST3GAL5	0.103	0.0318	0.00164	0.0275357
STXBP5	-0.176	0.04	3.12e-05	0.00261221
CYC1	0.105	0.0337	0.00229	0.0341311
IRF7	0.267	0.0635	6.16e-05	0.00382853
DTX2	0.149	0.0411	0.000486	0.0128997
IL18BP	0.447	0.0763	1.04e-07	0.000137225
SLC35B1	0.0974	0.0293	0.00122	0.0227157
NOV	-0.599	0.135	2.59e-05	0.00234132
IL1B	0.383	0.116	0.00128	0.0233792
UBE2E2	0.192	0.0457	6.47e-05	0.00389919
PI4K2B	0.118	0.0359	0.00133	0.0239074
CUL1	0.141	0.0309	1.6e-05	0.00176637
CYB5A	0.179	0.0428	7.09e-05	0.00409318
CBWD1	0.138	0.0466	0.00362	0.0453409
HKR1	-0.09	0.0281	0.00178	0.0291029
BMS1	-0.0714	0.023	0.00246	0.0356015
TSPAN33	0.182	0.0511	0.00058	0.0146765
ZFP14	-0.114	0.0349	0.00141	0.0246355
UBE2Z	0.0817	0.0279	0.00414	0.049281
TNFAIP2	0.264	0.0747	0.000628	0.0153313
RAD51B	-0.114	0.0324	0.00068	0.0159755
CDKN1B	-0.088	0.0252	0.000712	0.0164181
TMEM205	0.136	0.0441	0.00257	0.0366409
CHMP5	0.173	0.0452	0.000238	0.00860594
GNG10	0.285	0.0823	0.000783	0.017319
GNG5	0.143	0.0336	5.05e-05	0.00346301
LONRF1	0.192	0.0472	9.97e-05	0.00481179
ATG3	0.198	0.0448	2.76e-05	0.00244191
RTN1	0.351	0.0864	0.000102	0.00483821
RANBP6	-0.119	0.0398	0.00346	0.0439921
FAM160A1	-0.484	0.138	0.000679	0.0159755
KIR3DL1	-0.255	0.0757	0.00109	0.0211474
MAP3K3	-0.135	0.0336	0.000123	0.00555951
NPC2	0.221	0.0559	0.000148	0.00630137
TSPAN4	0.275	0.0655	6.41e-05	0.00388178
PIK3R1	-0.183	0.0481	0.000245	0.00870762
CPM	0.259	0.075	0.000801	0.0174606
SELK	0.103	0.0344	0.00327	0.0424488
AUTS2	-0.181	0.0469	0.000218	0.00821616
CD86	0.238	0.0581	9.44e-05	0.00474855
TNFSF10	0.408	0.0673	4.66e-08	0.000116267
ABCC3	0.469	0.129	0.000466	0.0125287
DIS3L	-0.0926	0.0307	0.00317	0.041759
FAM168B	-0.0517	0.0155	0.00118	0.0222364
