# Supplementary material for: Sex-specific differences in peripheral blood leukocyte transcriptional response to LPS are enriched for HLA region and X chromosome genes
Source: Sci Rep. 2021 Jan 13;11:1107. doi: 10.1038/s41598-020-80145-z (PMC7806814; doi:10.1038/s41598-020-80145-z)
Supplement: Supplementary file 4 — Supplementary Table S4. [file 41598_2020_80145_MOESM4_ESM.xlsx]

## Sheet: Sheet1
Supplementary Table S4. X-linked genes differentially expressed in response to LPS in males only,
females only, and shared by both. Genes differentially expressed in only one sex have an FDR
adjusted p-value less than 0.05 in that sex and an adjusted p-value>0.20 in the opposite sex.
Genes DE in both males and females at FDR<0.05 (N=237)	Additional Genes DE in both males and females at FDR<0.20 (N=30)	Genes DE in females only (N=31)	Genes DE in males only (N=23)
ABCB7	ARMCX3	CXorf57	ARHGEF6
ABCD1	ARMCX6	DKC1	ATP7A
ACOT9	ARSD	DLG3	CCDC120
ACRC	BTK	EMD	CD99L2
ACSL4	CDKL5	FAM127A	CXorf56
AMER1	CLCN5	FAM127B	CYBB
AMOT	CXorf21	FAM58A	FAM199X
AP1S2	CXorf40A	GNL3L	G6PD
APEX2	DDX3X	HCCS	GAB3
APLN	ENOX2	HDAC6	GPC4
APOO	FUNDC1	HDHD1	KLHL13
APOOL	GPR82	IDH3G	LAGE3
ARHGAP4	HCFC1	KDM5C	MCTS1
ARHGAP6	HMGN5	KLHL4	MECP2
ARHGEF9	ITGB1BP2	NAA10	MTMR1
ARMCX5	KLHL15	NKRF	OFD1
ATG4A	MTMR8	NONO	PHEX
ATP11C	P2RY10	PGRMC1	PIGA
ATP6AP1	PSMD10	PHF8	RAB9B
ATP6AP2	RAI2	PHKA1	TRMT2B
BCAP31	RBMX	PJA1	TSPYL2
BCOR	RP11-706O15.1	SH3BGRL	ZMYM3
BCORL1	TBC1D8B	SLC25A14	ZXDA
BEX4	TMEM255A	SMC1A
BHLHB9	TRO	THOC2
BMX	TSPAN6	TMEM164
BRWD3	UBL4A	TMEM185A
C1GALT1C1	UPRT	UPF3B
CA5B	VBP1	ZFX
CASK	XPNPEP2	ZNF280C
CD40LG		ZNF75D
CENPI
CFP
CHM
CHST7
CLCN4
CLIC2
CNKSR2
COX7B
CSTF2
CTPS2
CUL4B
CXCR3
CXorf23
CXorf24
CXorf38
CYSLTR1
DDX26B
DIAPH2
DMD
DNASE1L1
DOCK11
DYNLT3
EBP
EDA
EFHC2
EFNB1
ELF4
ELK1
ERCC6L
F8
FAAH2
FAM122C
FAM127C
FAM3A
FAM50A
FANCB
FGD1
FGF13
FHL1
FOXO4
FOXP3
FRMD7
FRMPD3
FTSJ1
FUNDC2
GDI1
GEMIN8
GK
GLA
GPKOW
GPR174
GPR34
GPRASP1
GPRASP2
GRIPAP1
HDX
HPRT1
HUWE1
IDS
IGBP1
IKBKG
IL13RA1
IL2RG
IQSEC2
IRAK1
ITM2A
KAL1
KCNE1L
KDM6A
KIAA2022
KIF4A
KLF8
KRBOX4
L1CAM
LAMP2
LAS1L
LONRF3
MAGED2
MAGEH1
MAGT1
MAOA
MAP7D3
MBNL3
MBTPS2
MED12
MID1IP1
MID2
MORC4
MORF4L2
MOSPD1
MOSPD2
MPP1
MSL3
MST4
MTM1
NAP1L2
NAP1L3
NDP
NDUFB11
NGFRAP1
NHS
NHSL2
NSDHL
NXT2
OCRL
OGT
OPHN1
OTUD5
PDHA1
PDK3
PDZD11
PDZD4
PGK1
PHF6
PHKA2
PIM2
PIR
PLP2
PLXNA3
PNPLA4
POLA1
PQBP1
PRDX4
PRKX
PRPS1
PRPS2
RAB33A
RAB9A
RAP2C
RBM3
RBMX2
RENBP
REPS2
RGAG4
RLIM
RNF113A
RP2
RPGR
RPL10
RPL39
RPS4X
SASH3
SAT1
SCML1
SCML2
SH2D1A
SH3KBP1
SLC16A2
SLC25A43
SLC25A5
SLC35A2
SLC38A5
SLC6A8
SLC7A3
SLC9A6
SLC9A7
SMS
SNX12
SOWAHD
SPIN2B
SSR4
STAG2
STARD8
SYAP1
SYN1
TAB3
TAF1
TAZ
TBL1X
TCEAL1
TCEAL3
TCEAL4
TCEAL8
TCEANC
TENM1
TFE3
TIMP1
TKTL1
TLR7
TLR8
TMLHE
TRAPPC2
TSC22D3
TXLNG
UBE2A
UBQLN2
USP11
USP51
USP9X
UTP14A
UXT
VSIG1
VSIG4
WAS
WBP5
WDR44
WDR45
XIAP
XKRX
YIPF6
ZC3H12B
ZC4H2
ZDHHC9
ZMAT1
ZNF185
ZRSR2
